# Supplementary material for: Tris{4-[(2H-tetra­zol-5-yl)meth­yl]morpholinium} dodeca­tungstophosphate hexa­hydrate
Source: Acta Crystallogr Sect E Struct Rep Online. 2011 Feb 5;67(Pt 3):m301–2. doi: 10.1107/S1600536811003734 (PMC3052096; doi:10.1107/S1600536811003734)
Supplement: Supplementary file 1 [file e-67-0m301-sup1.cif]

##############################################################################
###                                                                        ###
###        Electronic paper (Acta Crystallographica Section E)             ###
###                                                                        ###
##############################################################################
#                                                                            #
# This CIF contains the data in a paper accepted for publication in Acta     #
# Crystallographica Section E. It conforms to the requirements of Notes      #
# for Authors for Section E, and has been peer reviewed under the auspices   #
# of the IUCr Commission on Journals.                                        #
#                                                                            #
# Full details of the Crystallographic Information File format               #
# are given in the paper "The Crystallographic Information File (CIF):       #
# a New Standard Archive File for Crystallography" by S. R. Hall, F. H.      #
# Allen and I. D. Brown [Acta Cryst. (1991), A47, 655-685].                  #
#                                                                            #
# The current version of the core CIF dictionary is obtainable from          #
# ftp://ftp.iucr.org/pub/cif_core.dic. The current version number is 2.4.    #
#                                                                            #
# Software is freely available for graphical display of the structure(s) in  #
# this CIF.  For information consult the CIF home page http://www.iucr.org/  #
# cif/home.html                                                              #
#                                                                            #
# This file may be used for bona fide research purposes within the           #
# scientific community so long as proper attribution is given to the journal # 
# article from which it was obtained.                                        #
#                                                                            #
##############################################################################
                                             
data_I
_audit_creation_method     SHELXL-97
_chemical_name_systematic
;
Tris{4-[(2<i>H</i>-tetrazol-5-yl)methyl]morpholinium} dodecatungstophosphate
hexahydrate
;
_chemical_name_common     ?
_chemical_formula_moiety     '3(C6 H12 N5 O +), O40 P W12 3-, 6(H2 O)'
_chemical_formula_sum     'C18 H48 N15 O49 P W12'
_chemical_formula_iupac     '(C6 H12 N5 O)3 [W12 (P O4) O36], 6H2 O'
_chemical_formula_weight     3495.88
_chemical_melting_point     ?
_symmetry_cell_setting     orthorhombic
_symmetry_space_group_name_H-M     'P 21 21 21'
_symmetry_space_group_name_Hall     'P 2ac 2ab'
loop_
    _symmetry_equiv_pos_as_xyz
    'x, y, z'
    '-x+1/2, -y, z+1/2'
    '-x, y+1/2, -z+1/2'
    'x+1/2, -y+1/2, -z'
_cell_length_a     14.616(3)
_cell_length_b     15.213(3)
_cell_length_c     26.735(6)
_cell_angle_alpha     90.00
_cell_angle_beta     90.00
_cell_angle_gamma     90.00
_cell_volume     5944(2)
_cell_formula_units_Z     4
_cell_measurement_reflns_used     846
_cell_measurement_theta_min     2.43
_cell_measurement_theta_max     24.2
_cell_measurement_temperature     100(2)
_exptl_crystal_description     plate
_exptl_crystal_colour     colourless
_exptl_crystal_size_max     0.120
_exptl_crystal_size_mid     0.110
_exptl_crystal_size_min     0.060
_exptl_crystal_density_diffrn     3.906
_exptl_crystal_density_meas     ?
_exptl_crystal_density_method     'not measured'
_exptl_crystal_F_000     6224
_exptl_absorpt_coefficient_mu     23.265
_exptl_absorpt_correction_type     multi-scan
_exptl_absorpt_process_details     '(<i>SADABS</i>; Bruker, 2005)'
_exptl_absorpt_correction_T_min     0.078
_exptl_absorpt_correction_T_max     0.246
_exptl_special_details
;
;
_diffrn_ambient_temperature     100(2)
_diffrn_radiation_type     MoK\a
_diffrn_radiation_wavelength     0.71073
_diffrn_radiation_source     'fine-focus sealed tube'
_diffrn_radiation_monochromator     graphite
_diffrn_measurement_device_type     'Bruker APEXII CCD area-detector'
_diffrn_measurement_method     \w
_diffrn_detector_area_resol_mean     ?
_diffrn_reflns_number     59635
_diffrn_reflns_av_R_equivalents     0.1585
_diffrn_reflns_av_sigmaI/netI     0.1184
_diffrn_reflns_theta_min     1.52
_diffrn_reflns_theta_max     26.50
_diffrn_reflns_theta_full     26.50
_diffrn_measured_fraction_theta_max     1.000
_diffrn_measured_fraction_theta_full     1.000
_diffrn_reflns_limit_h_min     -18
_diffrn_reflns_limit_h_max     18
_diffrn_reflns_limit_k_min     -19
_diffrn_reflns_limit_k_max     19
_diffrn_reflns_limit_l_min     -33
_diffrn_reflns_limit_l_max     33
_diffrn_standards_number     0
_diffrn_standards_interval_count     .
_diffrn_standards_interval_time     .
_diffrn_standards_decay_%     ?
_refine_special_details
;
Refinement of <i>F</i>^2^ against ALL reflections. The weighted <i>R</i>-factor
<i>wR</i> and goodness of fit <i>S</i> are based on <i>F</i>^2^, conventional
<i>R</i>-factors <i>R</i> are based on <i>F</i>, with <i>F</i> set to zero for
negative <i>F</i>^2^. The threshold expression of <i>F</i>^2^ >
\s(<i>F</i>^2^) is used only for calculating <i>R</i>-factors(gt) <i>etc</i>.
and is not relevant to the choice of reflections for refinement.
<i>R</i>-factors based on <i>F</i>^2^ are statistically about twice as large
as those based on <i>F</i>, and <i>R</i>- factors based on ALL data will be
even larger.
;
_reflns_number_total     12321
_reflns_number_gt     9617
_reflns_threshold_expression     I>2\s(I)
_refine_ls_structure_factor_coef     Fsqd
_refine_ls_matrix_type     full
_refine_ls_R_factor_all     0.0794
_refine_ls_R_factor_gt     0.0522
_refine_ls_wR_factor_gt     0.0938
_refine_ls_wR_factor_ref     0.1041
_refine_ls_goodness_of_fit_ref     0.998
_refine_ls_restrained_S_all     0.997
_refine_ls_number_reflns     12321
_refine_ls_number_parameters     446
_refine_ls_number_restraints     6
_refine_ls_hydrogen_treatment     constr
_refine_ls_weighting_scheme     calc
_refine_ls_weighting_details
         'calc w=1/[\s^2^(Fo^2^)+(0.0150P)^2^+0.0000P] where P=(Fo^2^+2Fc^2^)/3'
_atom_sites_solution_hydrogens     geom
_atom_sites_solution_primary     direct
_atom_sites_solution_secondary     difmap
_refine_ls_shift/su_max     0.001
_refine_ls_shift/su_mean     0.000
_refine_diff_density_max     2.801
_refine_diff_density_min     -2.715
_refine_ls_extinction_method     none
_refine_ls_extinction_coef     ?
_refine_ls_abs_structure_details     'Flack (1983), 5544 Friedel pairs'
_refine_ls_abs_structure_Flack     -0.041(19)
loop_
    _atom_type_symbol
    _atom_type_description
    _atom_type_scat_dispersion_real
    _atom_type_scat_dispersion_imag
    _atom_type_scat_source
    'C' 'C' 0.0033 0.0016
                         'International Tables Vol C Tables 4.2.6.8 and 6.1.1.4'
    'H' 'H' 0.0000 0.0000
                         'International Tables Vol C Tables 4.2.6.8 and 6.1.1.4'
    'N' 'N' 0.0061 0.0033
                         'International Tables Vol C Tables 4.2.6.8 and 6.1.1.4'
    'O' 'O' 0.0106 0.0060
                         'International Tables Vol C Tables 4.2.6.8 and 6.1.1.4'
    'P' 'P' 0.1023 0.0942
                         'International Tables Vol C Tables 4.2.6.8 and 6.1.1.4'
    'W' 'W' -0.8490 6.8722
                         'International Tables Vol C Tables 4.2.6.8 and 6.1.1.4'
_computing_data_collection     'APEX2 (Bruker, 2005)'
_computing_cell_refinement     'SAINT (Bruker, 2005)'
_computing_data_reduction     'SAINT (Bruker, 2005)'
_computing_structure_solution     'SHELXTL (Sheldrick, 2008)'
_computing_structure_refinement     'SHELXTL (Sheldrick, 2008)'
_computing_molecular_graphics     'SHELXTL (Sheldrick, 2008)'
_computing_publication_material     'publCIF (Westrip, 2010)'
loop_
    _atom_site_type_symbol
    _atom_site_label
    _atom_site_fract_x
    _atom_site_fract_y
    _atom_site_fract_z
    _atom_site_U_iso_or_equiv
    _atom_site_adp_type
    _atom_site_calc_flag
    _atom_site_refinement_flags
    _atom_site_occupancy
    _atom_site_disorder_assembly
    _atom_site_disorder_group
    W W1 0.13685(6) 0.08083(6) 0.78414(3) 0.0071(2) Uani d . 1 . .
    W W2 0.12581(6) -0.11475(6) 0.84527(3) 0.00680(19) Uani d . 1 . .
    W W3 -0.01178(6) 0.05564(6) 0.88273(3) 0.00663(19) Uani d . 1 . .
    W W4 0.23993(6) 0.27465(6) 0.84686(3) 0.0063(2) Uani d . 1 . .
    W W5 0.32328(6) 0.25584(6) 0.96592(3) 0.00742(19) Uani d . 1 . .
    W W6 0.09215(6) 0.24836(6) 0.94429(3) 0.00671(19) Uani d . 1 . .
    W W7 0.38668(6) 0.08881(6) 0.80600(3) 0.0069(2) Uani d . 1 . .
    W W8 0.46950(6) 0.07104(6) 0.92481(3) 0.0077(2) Uani d . 1 . .
    W W9 0.37534(7) -0.10728(6) 0.86647(3) 0.0078(2) Uani d . 1 . .
    W W10 0.21725(7) -0.13462(6) 0.97307(3) 0.0076(2) Uani d . 1 . .
    W W11 0.08109(6) 0.03551(6) 1.01029(3) 0.0071(2) Uani d . 1 . .
    W W12 0.31213(6) 0.04266(6) 1.03168(3) 0.0075(2) Uani d . 1 . .
    P P1 0.2295(4) 0.0669(4) 0.9062(2) 0.0048(11) Uani d U 1 . .
    O O1B 0.1641(10) 0.1949(9) 0.8099(5) 0.004(3) Uiso d . 1 . .
    O O2B 0.2655(11) 0.0633(9) 0.7824(5) 0.010(3) Uiso d . 1 . .
    O O3B 0.2554(11) -0.1191(10) 0.8382(6) 0.015(4) Uiso d . 1 . .
    O O4B 0.1447(10) -0.1393(10) 0.9133(5) 0.009(3) Uiso d . 1 . .
    O O5B 0.0152(10) 0.0215(9) 0.9489(5) 0.006(3) Uiso d . 1 . .
    O O6B 0.0257(11) 0.1702(9) 0.9025(5) 0.009(3) Uiso d . 1 . .
    O O7B 0.3371(11) 0.1990(10) 0.8259(6) 0.011(4) Uiso d . 1 . .
    O O8B 0.4150(11) 0.1809(9) 0.9367(5) 0.009(3) Uiso d . 1 . .
    O O9B 0.3045(11) 0.1634(9) 1.0121(5) 0.007(3) Uiso d . 1 . .
    O O10B 0.0901(11) 0.1564(10) 0.9929(6) 0.013(4) Uiso d . 1 . .
    O O11B 0.4062(11) 0.0320(10) 0.9827(5) 0.012(3) Uiso d . 1 . .
    O O12B 0.3195(10) -0.1331(9) 0.9280(5) 0.008(3) Uiso d . 1 . .
    O O1C 0.1542(10) 0.0355(9) 0.8695(5) 0.006(3) Uiso d . 1 . .
    O O2C 0.1237(10) -0.0454(9) 0.7853(5) 0.009(3) Uiso d . 1 . .
    O O3C 0.0181(10) 0.0886(9) 0.8151(5) 0.006(3) Uiso d . 1 . .
    O O4C 0.0105(10) -0.0617(9) 0.8616(5) 0.009(3) Uiso d . 1 . .
    O O5C 0.2234(11) 0.1677(9) 0.9125(5) 0.010(4) Uiso d . 1 . .
    O O6C 0.1364(11) 0.3072(9) 0.8851(5) 0.008(3) Uiso d . 1 . .
    O O7C 0.3141(10) 0.3122(9) 0.9011(5) 0.002(3) Uiso d . 1 . .
    O O8C 0.1998(10) 0.2924(9) 0.9769(5) 0.004(3) Uiso d . 1 . .
    O O9C 0.3222(11) 0.0400(10) 0.8850(5) 0.009(3) Uiso d . 1 . .
    O O10C 0.4081(11) -0.0347(10) 0.8101(5) 0.012(3) Uiso d . 1 . .
    O O11C 0.4790(11) 0.1034(10) 0.8545(5) 0.012(3) Uiso d . 1 . .
    O O12C 0.4726(12) -0.0506(11) 0.9018(6) 0.017(4) Uiso d . 1 . .
    O O13C 0.2162(10) 0.0225(9) 0.9574(5) 0.004(3) Uiso d . 1 . .
    O O14C 0.2926(10) -0.0796(9) 1.0242(5) 0.005(3) Uiso d . 1 . .
    O O15C 0.1137(11) -0.0849(10) 1.0077(5) 0.012(3) Uiso d . 1 . .
    O O16C 0.1849(11) 0.0503(10) 1.0520(6) 0.014(4) Uiso d . 1 . .
    O O1T 0.1113(11) 0.1009(9) 0.7229(5) 0.008(3) Uiso d . 1 . .
    O O2T 0.0886(12) -0.2120(11) 0.8230(6) 0.021(4) Uiso d . 1 . .
    O O3T -0.1262(11) 0.0627(10) 0.8820(5) 0.009(3) Uiso d . 1 . .
    O O4T 0.2503(11) 0.3612(9) 0.8069(6) 0.011(3) Uiso d . 1 . .
    O O5T 0.3826(11) 0.3329(10) 0.9988(6) 0.013(4) Uiso d . 1 . .
    O O6T 0.0161(12) 0.3183(10) 0.9630(6) 0.015(4) Uiso d . 1 . .
    O O7T 0.4435(10) 0.1134(10) 0.7519(5) 0.008(3) Uiso d . 1 . .
    O O8T 0.5799(10) 0.0855(10) 0.9435(5) 0.009(3) Uiso d . 1 . .
    O O9T 0.4278(10) -0.2028(9) 0.8515(5) 0.008(3) Uiso d . 1 . .
    O O10T 0.2142(10) -0.2426(9) 0.9929(5) 0.007(3) Uiso d . 1 . .
    O O11T -0.0015(10) 0.0336(9) 1.0544(5) 0.007(3) Uiso d . 1 . .
    O O12T 0.3661(11) 0.0419(10) 1.0867(5) 0.010(3) Uiso d . 1 . .
    O O1 -0.0329(11) 0.6253(10) 0.9033(6) 0.014(4) Uiso d . 1 . .
    O O2 0.3910(12) 0.1840(10) 0.6455(6) 0.014(4) Uiso d . 1 . .
    O O3 0.7992(11) 0.3157(10) 0.8498(6) 0.013(4) Uiso d . 1 . .
    N N1A 0.2428(14) 0.5669(13) 1.0482(7) 0.016(5) Uiso d . 1 . .
    N N2A 0.3121(13) 0.6174(12) 1.0671(6) 0.010(4) Uiso d . 1 . .
    N N3A 0.3715(13) 0.6348(12) 1.0333(7) 0.012(4) Uiso d . 1 . .
    N N4A 0.3446(13) 0.5980(12) 0.9905(7) 0.014(4) Uiso d . 1 . .
    H H4A 0.3725 0.6005 0.9614 0.017 Uiso calc R 1 . .
    N N5A 0.1426(13) 0.5627(13) 0.9376(7) 0.014(4) Uiso d . 1 . .
    H H5A 0.1673 0.5989 0.9147 0.017 Uiso d R 1 . .
    N N1B 0.1622(12) 0.4400(11) 0.7087(6) 0.006(4) Uiso d . 1 . .
    N N2B 0.1362(15) 0.4894(13) 0.7487(7) 0.019(5) Uiso d . 1 . .
    N N3B 0.0718(14) 0.4460(13) 0.7736(7) 0.017(5) Uiso d . 1 . .
    N N4B 0.0632(13) 0.3681(12) 0.7506(6) 0.009(4) Uiso d . 1 . .
    H H4B 0.0263 0.3256 0.7601 0.010 Uiso calc R 1 . .
    N N5B 0.2227(13) 0.2763(12) 0.6584(7) 0.010(4) Uiso d . 1 . .
    H H5B 0.2237 0.3313 0.6460 0.012 Uiso d R 1 . .
    N N1C 0.4485(14) 0.3858(13) 0.7645(7) 0.015(5) Uiso d . 1 . .
    N N2C 0.4037(14) 0.4569(13) 0.7477(7) 0.015(4) Uiso d . 1 . .
    N N3C 0.3909(14) 0.5159(13) 0.7846(7) 0.017(5) Uiso d . 1 . .
    N N4C 0.4281(14) 0.4820(13) 0.8246(7) 0.017(5) Uiso d . 1 . .
    H H4C 0.4293 0.5058 0.8546 0.020 Uiso calc R 1 . .
    N N5C 0.6017(12) 0.3217(11) 0.8337(6) 0.005(4) Uiso d . 1 . .
    H H5C 0.6146 0.3135 0.8023 0.006 Uiso d R 1 . .
    C C1A 0.2647(16) 0.5557(14) 1.0014(8) 0.013(5) Uiso d . 1 . .
    C C2A 0.2074(16) 0.5054(14) 0.9619(8) 0.012(5) Uiso d . 1 . .
    H H2A 0.2489 0.4797 0.9365 0.014 Uiso calc R 1 . .
    H H2B 0.1742 0.4566 0.9784 0.014 Uiso calc R 1 . .
    C C3A 0.0767(16) 0.6076(15) 0.9709(9) 0.014(5) Uiso d . 1 . .
    H H3A 0.1105 0.6373 0.9981 0.017 Uiso calc R 1 . .
    H H3B 0.0358 0.5633 0.9863 0.017 Uiso calc R 1 . .
    C C4A 0.0184(18) 0.6757(15) 0.9428(8) 0.016(5) Uiso d . 1 . .
    H H4D -0.0247 0.7050 0.9660 0.019 Uiso calc R 1 . .
    H H4E 0.0579 0.7210 0.9273 0.019 Uiso calc R 1 . .
    C C5A 0.0289(14) 0.5823(13) 0.8701(7) 0.004(4) Uiso d . 1 . .
    H H5D 0.0670 0.6270 0.8531 0.005 Uiso calc R 1 . .
    H H5E -0.0066 0.5507 0.8442 0.005 Uiso calc R 1 . .
    C C6A 0.0924(15) 0.5159(13) 0.8974(7) 0.004(4) Uiso d . 1 . .
    H H6A 0.0556 0.4676 0.9119 0.004 Uiso calc R 1 . .
    H H6B 0.1364 0.4901 0.8733 0.004 Uiso calc R 1 . .
    C C1B 0.1192(16) 0.3644(14) 0.7108(8) 0.011(5) Uiso d . 1 . .
    C C2B 0.1251(15) 0.2898(13) 0.6748(7) 0.006(4) Uiso d . 1 . .
    H H2C 0.0864 0.3024 0.6452 0.007 Uiso calc R 1 . .
    H H2D 0.1020 0.2355 0.6908 0.007 Uiso calc R 1 . .
    C C3B 0.2338(17) 0.2013(14) 0.6242(9) 0.013(5) Uiso d . 1 . .
    H H3C 0.2175 0.1464 0.6420 0.016 Uiso calc R 1 . .
    H H3D 0.1910 0.2080 0.5957 0.016 Uiso calc R 1 . .
    C C4B 0.3270(17) 0.1938(16) 0.6050(9) 0.017(6) Uiso d . 1 . .
    H H4F 0.3313 0.1422 0.5825 0.021 Uiso calc R 1 . .
    H H4G 0.3424 0.2469 0.5853 0.021 Uiso calc R 1 . .
    C C5B 0.3838(16) 0.2549(14) 0.6768(8) 0.011(5) Uiso d . 1 . .
    H H5F 0.3981 0.3090 0.6578 0.013 Uiso calc R 1 . .
    H H5G 0.4299 0.2491 0.7038 0.013 Uiso calc R 1 . .
    C C6B 0.2899(14) 0.2648(13) 0.7004(7) 0.006(5) Uiso d . 1 . .
    H H6C 0.2746 0.2118 0.7202 0.007 Uiso calc R 1 . .
    H H6D 0.2886 0.3165 0.7228 0.007 Uiso calc R 1 . .
    C C1C 0.4646(16) 0.4033(15) 0.8114(8) 0.013(5) Uiso d . 1 . .
    C C2C 0.5061(16) 0.3423(15) 0.8466(8) 0.013(5) Uiso d . 1 . .
    H H2E 0.4701 0.2872 0.8472 0.016 Uiso calc R 1 . .
    H H2F 0.5040 0.3682 0.8806 0.016 Uiso calc R 1 . .
    C C3C 0.6655(15) 0.3995(14) 0.8253(8) 0.007(5) Uiso d . 1 . .
    H H3E 0.6405 0.4372 0.7983 0.008 Uiso calc R 1 . .
    H H3F 0.6691 0.4351 0.8562 0.008 Uiso calc R 1 . .
    C C4C 0.7572(18) 0.3700(16) 0.8114(9) 0.019(6) Uiso d . 1 . .
    H H4H 0.7536 0.3361 0.7799 0.022 Uiso calc R 1 . .
    H H4I 0.7964 0.4220 0.8052 0.022 Uiso calc R 1 . .
    C C5C 0.7445(17) 0.2421(15) 0.8584(9) 0.015(5) Uiso d . 1 . .
    H H5H 0.7725 0.2068 0.8855 0.018 Uiso calc R 1 . .
    H H5I 0.7439 0.2054 0.8278 0.018 Uiso calc R 1 . .
    C C6C 0.6498(17) 0.2625(16) 0.8723(8) 0.015(5) Uiso d . 1 . .
    H H6E 0.6495 0.2922 0.9053 0.019 Uiso calc R 1 . .
    H H6F 0.6150 0.2069 0.8757 0.019 Uiso calc R 1 . .
    O O1W 0.9409(11) 0.2541(10) 0.7904(5) 0.013(4) Uiso d . 1 . .
    H H1W 0.9675 0.2096 0.8030 0.016 Uiso d R 1 . .
    H H2W 0.8972 0.2730 0.8085 0.016 Uiso d R 1 . .
    O O2W 0.4266(11) 0.6202(10) 0.8979(5) 0.014(4) Uiso d . 1 . .
    H H35 0.4805 0.6109 0.9087 0.017 Uiso d R 1 . .
    H H36 0.4465 0.6690 0.8867 0.017 Uiso d R 1 . .
    O O3W 0.3234(12) 0.4705(11) 0.6534(7) 0.027(4) Uiso d . 1 . .
    H H5W 0.3264 0.4896 0.6236 0.033 Uiso d R 1 . .
    H H6W 0.3570 0.4951 0.6752 0.033 Uiso d R 1 . .
    O O4W 0.6176(14) 0.2121(12) 0.7543(6) 0.029(5) Uiso d . 1 . .
    H H7W 0.5676 0.1836 0.7536 0.035 Uiso d R 1 . .
    H H8W 0.6645 0.1847 0.7436 0.035 Uiso d R 1 . .
    O O5W 0.2453(12) 0.6697(10) 0.8761(6) 0.018(4) Uiso d . 1 . .
    H H9W 0.2960 0.6448 0.8824 0.022 Uiso d R 1 . .
    H H10W 0.2317 0.6666 0.8452 0.022 Uiso d R 1 . .
    O O6W 0.2054(12) 0.6585(11) 0.7745(6) 0.020(4) Uiso d . 1 . .
    H H71 0.1806 0.6207 0.7554 0.024 Uiso d R 1 . .
    H H72 0.1714 0.7033 0.7707 0.024 Uiso d R 1 . .
loop_
    _atom_site_aniso_label
    _atom_site_aniso_U_11
    _atom_site_aniso_U_22
    _atom_site_aniso_U_33
    _atom_site_aniso_U_12
    _atom_site_aniso_U_13
    _atom_site_aniso_U_23
    W1 0.0073(5) 0.0071(4) 0.0068(4) -0.0005(4) -0.0002(4) -0.0001(4)
    W2 0.0071(5) 0.0054(4) 0.0079(4) 0.0006(4) -0.0003(4) -0.0009(4)
    W3 0.0049(5) 0.0065(4) 0.0085(4) 0.0006(4) 0.0000(4) -0.0006(4)
    W4 0.0061(5) 0.0051(4) 0.0077(5) -0.0002(4) 0.0001(4) 0.0006(4)
    W5 0.0080(5) 0.0055(4) 0.0088(5) -0.0005(4) -0.0015(4) 0.0001(4)
    W6 0.0060(5) 0.0051(4) 0.0091(4) 0.0001(4) 0.0014(4) -0.0003(4)
    W7 0.0050(5) 0.0068(4) 0.0090(4) 0.0005(4) 0.0007(4) 0.0007(4)
    W8 0.0061(5) 0.0076(4) 0.0094(4) -0.0004(4) -0.0014(4) 0.0007(4)
    W9 0.0058(5) 0.0061(4) 0.0114(5) 0.0012(4) 0.0015(4) -0.0002(4)
    W10 0.0088(5) 0.0052(4) 0.0088(5) -0.0003(4) -0.0004(4) 0.0008(4)
    W11 0.0070(5) 0.0068(4) 0.0076(5) 0.0000(4) 0.0010(4) 0.0009(4)
    W12 0.0089(5) 0.0073(4) 0.0064(5) 0.0002(4) -0.0008(4) 0.0008(4)
    P1 0.0043(18) 0.0060(17) 0.0042(17) -0.0007(15) -0.0014(15) 0.0003(15)
_geom_special_details
;
All e.s.d.'s (except the e.s.d. in the dihedral angle between two l.s. planes)
are estimated using the full covariance matrix. The cell e.s.d.'s are taken
into account individually in the estimation of e.s.d.'s in distances, angles
and torsion angles; correlations between e.s.d.'s in cell parameters are only
used when they are defined by crystal symmetry. An approximate (isotropic)
treatment of cell e.s.d.'s is used for estimating e.s.d.'s involving l.s.
planes.
;
loop_
    _geom_bond_atom_site_label_1
    _geom_bond_atom_site_label_2
    _geom_bond_site_symmetry_2
    _geom_bond_distance
    _geom_bond_publ_flag
    W1 O1T . 1.706(14) ?
    W1 O2B . 1.900(16) ?
    W1 O1B . 1.909(14) ?
    W1 O3C . 1.926(15) ?
    W1 O2C . 1.930(14) ?
    W1 O1C . 2.396(14) ?
    W2 O2T . 1.685(17) ?
    W2 O4B . 1.878(14) ?
    W2 O3B . 1.905(17) ?
    W2 O2C . 1.920(14) ?
    W2 O4C . 1.919(15) ?
    W2 O1C . 2.412(14) ?
    W3 O3T . 1.676(15) ?
    W3 O5B . 1.886(14) ?
    W3 O4C . 1.900(14) ?
    W3 O6B . 1.902(15) ?
    W3 O3C . 1.925(13) ?
    W3 O1C . 2.471(15) ?
    W4 O4T . 1.703(15) ?
    W4 O6C . 1.893(15) ?
    W4 O7C . 1.899(14) ?
    W4 O7B . 1.912(16) ?
    W4 O1B . 1.917(14) ?
    W4 O5C . 2.405(14) ?
    W5 O5T . 1.702(16) ?
    W5 O9B . 1.892(14) ?
    W5 O8C . 1.911(15) ?
    W5 O8B . 1.925(15) ?
    W5 O7C . 1.938(13) ?
    W5 O5C . 2.444(15) ?
    W6 O6T . 1.619(16) ?
    W6 O6B . 1.898(15) ?
    W6 O10B . 1.910(15) ?
    W6 O8C . 1.919(14) ?
    W6 O6C . 1.928(14) ?
    W6 O5C . 2.430(15) ?
    W7 O7T . 1.710(14) ?
    W7 O11C . 1.884(15) ?
    W7 O7B . 1.902(15) ?
    W7 O10C . 1.908(15) ?
    W7 O2B . 1.920(15) ?
    W7 O9C . 2.428(14) ?
    W8 O8T . 1.704(15) ?
    W8 O8B . 1.879(15) ?
    W8 O11B . 1.900(15) ?
    W8 O12C . 1.950(16) ?
    W8 O11C . 1.949(14) ?
    W8 O9C . 2.448(15) ?
    W9 O9T . 1.691(14) ?
    W9 O12B . 1.878(15) ?
    W9 O12C . 1.913(17) ?
    W9 O3B . 1.918(17) ?
    W9 O10C . 1.928(15) ?
    W9 O9C . 2.423(15) ?
    W10 O10T . 1.727(14) ?
    W10 O12B . 1.920(15) ?
    W10 O4B . 1.918(14) ?
    W10 O15C . 1.929(15) ?
    W10 O14C . 1.944(14) ?
    W10 O13C . 2.427(13) ?
    W11 O11T . 1.687(14) ?
    W11 O15C . 1.895(15) ?
    W11 O16C . 1.897(16) ?
    W11 O10B . 1.901(15) ?
    W11 O5B . 1.914(14) ?
    W11 O13C . 2.437(14) ?
    W12 O12T . 1.668(14) ?
    W12 O14C . 1.892(13) ?
    W12 O11B . 1.904(15) ?
    W12 O9B . 1.913(14) ?
    W12 O16C . 1.941(16) ?
    W12 O13C . 2.451(14) ?
    P1 O9C . 1.525(16) ?
    P1 O13C . 1.538(14) ?
    P1 O5C . 1.545(15) ?
    P1 O1C . 1.550(15) ?
    O1 C5A . 1.43(2) ?
    O1 C4A . 1.51(3) ?
    O2 C5B . 1.37(2) ?
    O2 C4B . 1.44(3) ?
    O3 C5C . 1.40(3) ?
    O3 C4C . 1.45(3) ?
    N1A C1A . 1.30(3) ?
    N1A N2A . 1.37(3) ?
    N2A N3A . 1.28(2) ?
    N3A N4A . 1.33(2) ?
    N4A C1A . 1.37(3) ?
    N4A H4A . 0.8800 ?
    N5A C2A . 1.44(3) ?
    N5A C6A . 1.48(3) ?
    N5A C3A . 1.48(3) ?
    N5A H5A . 0.8997 ?
    N1B C1B . 1.31(3) ?
    N1B N2B . 1.36(3) ?
    N2B N3B . 1.33(3) ?
    N3B N4B . 1.34(3) ?
    N4B C1B . 1.34(3) ?
    N4B H4B . 0.8800 ?
    N5B C3B . 1.47(3) ?
    N5B C6B . 1.50(3) ?
    N5B C2B . 1.51(3) ?
    N5B H5B . 0.9000 ?
    N1C C1C . 1.30(3) ?
    N1C N2C . 1.34(3) ?
    N2C N3C . 1.35(3) ?
    N3C N4C . 1.31(3) ?
    N4C C1C . 1.36(3) ?
    N4C H4C . 0.8800 ?
    N5C C2C . 1.47(3) ?
    N5C C3C . 1.52(3) ?
    N5C C6C . 1.54(3) ?
    N5C H5C . 0.8698 ?
    C1A C2A . 1.55(3) ?
    C2A H2A . 0.9900 ?
    C2A H2B . 0.9900 ?
    C3A C4A . 1.54(3) ?
    C3A H3A . 0.9900 ?
    C3A H3B . 0.9900 ?
    C4A H4D . 0.9900 ?
    C4A H4E . 0.9900 ?
    C5A C6A . 1.55(3) ?
    C5A H5D . 0.9900 ?
    C5A H5E . 0.9900 ?
    C6A H6A . 0.9900 ?
    C6A H6B . 0.9900 ?
    C1B C2B . 1.49(3) ?
    C2B H2C . 0.9900 ?
    C2B H2D . 0.9900 ?
    C3B C4B . 1.46(3) ?
    C3B H3C . 0.9900 ?
    C3B H3D . 0.9900 ?
    C4B H4F . 0.9900 ?
    C4B H4G . 0.9900 ?
    C5B C6B . 1.52(3) ?
    C5B H5F . 0.9900 ?
    C5B H5G . 0.9900 ?
    C6B H6C . 0.9900 ?
    C6B H6D . 0.9900 ?
    C1C C2C . 1.46(3) ?
    C2C H2E . 0.9900 ?
    C2C H2F . 0.9900 ?
    C3C C4C . 1.46(3) ?
    C3C H3E . 0.9900 ?
    C3C H3F . 0.9900 ?
    C4C H4H . 0.9900 ?
    C4C H4I . 0.9900 ?
    C5C C6C . 1.47(3) ?
    C5C H5H . 0.9900 ?
    C5C H5I . 0.9900 ?
    C6C H6E . 0.9900 ?
    C6C H6F . 0.9900 ?
    O1W H1W . 0.8498 ?
    O1W H2W . 0.8501 ?
    O2W H35 . 0.8500 ?
    O2W H36 . 0.8500 ?
    O3W H5W . 0.8498 ?
    O3W H6W . 0.8501 ?
    O4W H7W . 0.8500 ?
    O4W H8W . 0.8500 ?
    O5W H9W . 0.8499 ?
    O5W H10W . 0.8500 ?
    O6W H71 . 0.8500 ?
    O6W H72 . 0.8499 ?
loop_
    _geom_angle_atom_site_label_1
    _geom_angle_atom_site_label_2
    _geom_angle_atom_site_label_3
    _geom_angle_site_symmetry_1
    _geom_angle_site_symmetry_3
    _geom_angle
    _geom_angle_publ_flag
    O1T W1 O2B . . 102.6(7) ?
    O1T W1 O1B . . 103.2(6) ?
    O2B W1 O1B . . 86.0(6) ?
    O1T W1 O3C . . 101.8(7) ?
    O2B W1 O3C . . 155.6(6) ?
    O1B W1 O3C . . 88.7(6) ?
    O1T W1 O2C . . 99.9(6) ?
    O2B W1 O2C . . 87.7(6) ?
    O1B W1 O2C . . 156.8(6) ?
    O3C W1 O2C . . 87.9(6) ?
    O1T W1 O1C . . 171.0(6) ?
    O2B W1 O1C . . 83.0(6) ?
    O1B W1 O1C . . 84.0(5) ?
    O3C W1 O1C . . 72.7(5) ?
    O2C W1 O1C . . 73.1(5) ?
    O2T W2 O4B . . 102.4(7) ?
    O2T W2 O3B . . 104.8(8) ?
    O4B W2 O3B . . 86.7(7) ?
    O2T W2 O2C . . 100.5(7) ?
    O4B W2 O2C . . 157.1(6) ?
    O3B W2 O2C . . 87.3(7) ?
    O2T W2 O4C . . 99.5(8) ?
    O4B W2 O4C . . 89.6(6) ?
    O3B W2 O4C . . 155.6(6) ?
    O2C W2 O4C . . 86.8(6) ?
    O2T W2 O1C . . 169.3(7) ?
    O4B W2 O1C . . 84.5(6) ?
    O3B W2 O1C . . 83.6(6) ?
    O2C W2 O1C . . 72.9(5) ?
    O4C W2 O1C . . 72.0(6) ?
    O3T W3 O5B . . 103.7(7) ?
    O3T W3 O4C . . 103.1(7) ?
    O5B W3 O4C . . 89.1(6) ?
    O3T W3 O6B . . 103.4(7) ?
    O5B W3 O6B . . 86.1(6) ?
    O4C W3 O6B . . 153.4(7) ?
    O3T W3 O3C . . 101.5(7) ?
    O5B W3 O3C . . 154.8(6) ?
    O4C W3 O3C . . 85.8(6) ?
    O6B W3 O3C . . 87.5(6) ?
    O3T W3 O1C . . 170.4(6) ?
    O5B W3 O1C . . 84.0(6) ?
    O4C W3 O1C . . 70.9(6) ?
    O6B W3 O1C . . 82.6(6) ?
    O3C W3 O1C . . 71.0(5) ?
    O4T W4 O6C . . 102.0(7) ?
    O4T W4 O7C . . 101.3(7) ?
    O6C W4 O7C . . 88.0(6) ?
    O4T W4 O7B . . 102.4(7) ?
    O6C W4 O7B . . 155.5(6) ?
    O7C W4 O7B . . 88.9(6) ?
    O4T W4 O1B . . 102.5(7) ?
    O6C W4 O1B . . 89.0(6) ?
    O7C W4 O1B . . 156.1(6) ?
    O7B W4 O1B . . 84.1(6) ?
    O4T W4 O5C . . 171.9(6) ?
    O6C W4 O5C . . 72.7(6) ?
    O7C W4 O5C . . 72.8(5) ?
    O7B W4 O5C . . 83.2(6) ?
    O1B W4 O5C . . 83.7(5) ?
    O5T W5 O9B . . 104.5(7) ?
    O5T W5 O8C . . 101.7(7) ?
    O9B W5 O8C . . 88.8(6) ?
    O5T W5 O8B . . 105.2(7) ?
    O9B W5 O8B . . 85.7(6) ?
    O8C W5 O8B . . 153.1(6) ?
    O5T W5 O7C . . 101.1(6) ?
    O9B W5 O7C . . 154.5(6) ?
    O8C W5 O7C . . 86.7(6) ?
    O8B W5 O7C . . 87.0(6) ?
    O5T W5 O5C . . 169.7(6) ?
    O9B W5 O5C . . 83.5(6) ?
    O8C W5 O5C . . 71.6(6) ?
    O8B W5 O5C . . 81.6(6) ?
    O7C W5 O5C . . 71.3(5) ?
    O6T W6 O6B . . 104.1(8) ?
    O6T W6 O10B . . 105.1(7) ?
    O6B W6 O10B . . 86.2(6) ?
    O6T W6 O8C . . 101.1(7) ?
    O6B W6 O8C . . 154.8(6) ?
    O10B W6 O8C . . 87.7(6) ?
    O6T W6 O6C . . 100.3(7) ?
    O6B W6 O6C . . 88.8(6) ?
    O10B W6 O6C . . 154.6(7) ?
    O8C W6 O6C . . 86.3(6) ?
    O6T W6 O5C . . 169.2(7) ?
    O6B W6 O5C . . 83.2(6) ?
    O10B W6 O5C . . 83.1(6) ?
    O8C W6 O5C . . 71.8(5) ?
    O6C W6 O5C . . 71.5(6) ?
    O7T W7 O11C . . 102.0(7) ?
    O7T W7 O7B . . 103.2(7) ?
    O11C W7 O7B . . 88.6(7) ?
    O7T W7 O10C . . 100.6(7) ?
    O11C W7 O10C . . 87.6(6) ?
    O7B W7 O10C . . 156.1(7) ?
    O7T W7 O2B . . 102.4(7) ?
    O11C W7 O2B . . 155.6(6) ?
    O7B W7 O2B . . 85.4(6) ?
    O10C W7 O2B . . 88.4(6) ?
    O7T W7 O9C . . 172.4(6) ?
    O11C W7 O9C . . 73.5(6) ?
    O7B W7 O9C . . 83.0(6) ?
    O10C W7 O9C . . 73.3(6) ?
    O2B W7 O9C . . 82.3(6) ?
    O8T W8 O8B . . 103.7(7) ?
    O8T W8 O11B . . 105.2(7) ?
    O8B W8 O11B . . 86.2(6) ?
    O8T W8 O12C . . 101.1(7) ?
    O8B W8 O12C . . 155.2(7) ?
    O11B W8 O12C . . 88.4(6) ?
    O8T W8 O11C . . 100.6(7) ?
    O8B W8 O11C . . 88.2(6) ?
    O11B W8 O11C . . 154.2(7) ?
    O12C W8 O11C . . 86.2(6) ?
    O8T W8 O9C . . 170.3(6) ?
    O8B W8 O9C . . 82.7(6) ?
    O11B W8 O9C . . 82.3(6) ?
    O12C W8 O9C . . 72.6(6) ?
    O11C W8 O9C . . 72.0(6) ?
    O9T W9 O12B . . 102.9(7) ?
    O9T W9 O12C . . 99.6(7) ?
    O12B W9 O12C . . 89.1(6) ?
    O9T W9 O3B . . 103.9(7) ?
    O12B W9 O3B . . 85.9(7) ?
    O12C W9 O3B . . 156.4(7) ?
    O9T W9 O10C . . 101.2(7) ?
    O12B W9 O10C . . 155.8(6) ?
    O12C W9 O10C . . 86.7(7) ?
    O3B W9 O10C . . 88.5(7) ?
    O9T W9 O9C . . 171.3(6) ?
    O12B W9 O9C . . 82.9(6) ?
    O12C W9 O9C . . 73.8(6) ?
    O3B W9 O9C . . 82.8(6) ?
    O10C W9 O9C . . 73.1(6) ?
    O10T W10 O12B . . 102.9(6) ?
    O10T W10 O4B . . 101.9(6) ?
    O12B W10 O4B . . 84.7(6) ?
    O10T W10 O15C . . 101.9(7) ?
    O12B W10 O15C . . 155.2(6) ?
    O4B W10 O15C . . 88.9(6) ?
    O10T W10 O14C . . 102.1(6) ?
    O12B W10 O14C . . 89.7(6) ?
    O4B W10 O14C . . 156.1(6) ?
    O15C W10 O14C . . 86.5(6) ?
    O10T W10 O13C . . 171.9(6) ?
    O12B W10 O13C . . 83.4(6) ?
    O4B W10 O13C . . 83.6(6) ?
    O15C W10 O13C . . 72.1(6) ?
    O14C W10 O13C . . 72.6(5) ?
    O11T W11 O15C . . 100.9(7) ?
    O11T W11 O16C . . 99.4(7) ?
    O15C W11 O16C . . 86.3(7) ?
    O11T W11 O10B . . 103.7(7) ?
    O15C W11 O10B . . 155.4(7) ?
    O16C W11 O10B . . 88.5(7) ?
    O11T W11 O5B . . 103.7(7) ?
    O15C W11 O5B . . 89.3(6) ?
    O16C W11 O5B . . 156.9(6) ?
    O10B W11 O5B . . 86.2(6) ?
    O11T W11 O13C . . 169.7(6) ?
    O15C W11 O13C . . 72.4(6) ?
    O16C W11 O13C . . 72.7(6) ?
    O10B W11 O13C . . 83.1(6) ?
    O5B W11 O13C . . 84.3(5) ?
    O12T W12 O14C . . 99.1(7) ?
    O12T W12 O11B . . 105.3(7) ?
    O14C W12 O11B . . 87.2(6) ?
    O12T W12 O9B . . 106.0(7) ?
    O14C W12 O9B . . 154.9(6) ?
    O11B W12 O9B . . 86.3(6) ?
    O12T W12 O16C . . 101.9(7) ?
    O14C W12 O16C . . 86.8(6) ?
    O11B W12 O16C . . 152.8(6) ?
    O9B W12 O16C . . 87.9(7) ?
    O12T W12 O13C . . 169.7(6) ?
    O14C W12 O13C . . 72.8(5) ?
    O11B W12 O13C . . 81.1(6) ?
    O9B W12 O13C . . 82.2(5) ?
    O16C W12 O13C . . 71.7(6) ?
    O9C P1 O13C . . 109.0(9) ?
    O9C P1 O5C . . 111.0(9) ?
    O13C P1 O5C . . 109.3(8) ?
    O9C P1 O1C . . 108.2(8) ?
    O13C P1 O1C . . 109.8(8) ?
    O5C P1 O1C . . 109.5(9) ?
    W1 O1B W4 . . 151.8(8) ?
    W1 O2B W7 . . 151.2(8) ?
    W2 O3B W9 . . 150.1(9) ?
    W2 O4B W10 . . 151.7(9) ?
    W3 O5B W11 . . 151.5(8) ?
    W6 O6B W3 . . 152.2(9) ?
    W7 O7B W4 . . 153.5(9) ?
    W8 O8B W5 . . 153.0(9) ?
    W5 O9B W12 . . 152.2(8) ?
    W11 O10B W6 . . 151.1(9) ?
    W8 O11B W12 . . 152.3(9) ?
    W9 O12B W10 . . 152.9(9) ?
    P1 O1C W1 . . 126.1(8) ?
    P1 O1C W2 . . 125.7(8) ?
    W1 O1C W2 . . 90.0(5) ?
    P1 O1C W3 . . 124.6(8) ?
    W1 O1C W3 . . 89.8(5) ?
    W2 O1C W3 . . 89.3(5) ?
    W2 O2C W1 . . 124.0(7) ?
    W1 O3C W3 . . 126.3(7) ?
    W3 O4C W2 . . 127.8(8) ?
    P1 O5C W4 . . 125.9(8) ?
    P1 O5C W6 . . 125.8(9) ?
    W4 O5C W6 . . 89.6(5) ?
    P1 O5C W5 . . 125.0(9) ?
    W4 O5C W5 . . 89.7(5) ?
    W6 O5C W5 . . 89.4(5) ?
    W4 O6C W6 . . 126.2(8) ?
    W4 O7C W5 . . 126.1(7) ?
    W5 O8C W6 . . 127.1(7) ?
    P1 O9C W9 . . 127.5(9) ?
    P1 O9C W7 . . 125.9(8) ?
    W9 O9C W7 . . 88.9(5) ?
    P1 O9C W8 . . 124.6(8) ?
    W9 O9C W8 . . 89.1(5) ?
    W7 O9C W8 . . 88.7(5) ?
    W7 O10C W9 . . 124.6(8) ?
    W7 O11C W8 . . 125.6(8) ?
    W9 O12C W8 . . 124.5(9) ?
    P1 O13C W10 . . 125.8(8) ?
    P1 O13C W11 . . 125.7(8) ?
    W10 O13C W11 . . 89.1(5) ?
    P1 O13C W12 . . 126.4(8) ?
    W10 O13C W12 . . 88.8(4) ?
    W11 O13C W12 . . 89.0(4) ?
    W12 O14C W10 . . 125.7(7) ?
    W11 O15C W10 . . 126.4(8) ?
    W11 O16C W12 . . 126.5(8) ?
    C5A O1 C4A . . 110.7(17) ?
    C5B O2 C4B . . 109.3(17) ?
    C5C O3 C4C . . 109.4(18) ?
    C1A N1A N2A . . 104.3(19) ?
    N3A N2A N1A . . 110.9(17) ?
    N2A N3A N4A . . 108.6(18) ?
    N3A N4A C1A . . 105.5(18) ?
    N3A N4A H4A . . 127.3 ?
    C1A N4A H4A . . 127.3 ?
    C2A N5A C6A . . 111.2(17) ?
    C2A N5A C3A . . 115.9(18) ?
    C6A N5A C3A . . 109.6(18) ?
    C2A N5A H5A . . 114.4 ?
    C6A N5A H5A . . 89.9 ?
    C3A N5A H5A . . 112.8 ?
    C1B N1B N2B . . 108.5(18) ?
    N3B N2B N1B . . 108.5(18) ?
    N2B N3B N4B . . 106.0(18) ?
    N3B N4B C1B . . 110.1(19) ?
    N3B N4B H4B . . 124.9 ?
    C1B N4B H4B . . 124.9 ?
    C3B N5B C6B . . 107.6(17) ?
    C3B N5B C2B . . 113.0(17) ?
    C6B N5B C2B . . 114.7(16) ?
    C3B N5B H5B . . 119.4 ?
    C6B N5B H5B . . 111.8 ?
    C2B N5B H5B . . 89.8 ?
    C1C N1C N2C . . 104.1(19) ?
    N1C N2C N3C . . 111.2(18) ?
    N4C N3C N2C . . 106.2(19) ?
    N3C N4C C1C . . 107.4(19) ?
    N3C N4C H4C . . 126.3 ?
    C1C N4C H4C . . 126.3 ?
    C2C N5C C3C . . 116.8(16) ?
    C2C N5C C6C . . 113.6(17) ?
    C3C N5C C6C . . 105.9(16) ?
    C2C N5C H5C . . 117.6 ?
    C3C N5C H5C . . 80.4 ?
    C6C N5C H5C . . 117.6 ?
    N1A C1A N4A . . 111(2) ?
    N1A C1A C2A . . 126(2) ?
    N4A C1A C2A . . 123(2) ?
    N5A C2A C1A . . 111.3(18) ?
    N5A C2A H2A . . 109.4 ?
    C1A C2A H2A . . 109.4 ?
    N5A C2A H2B . . 109.4 ?
    C1A C2A H2B . . 109.4 ?
    H2A C2A H2B . . 108.0 ?
    N5A C3A C4A . . 112.2(18) ?
    N5A C3A H3A . . 109.2 ?
    C4A C3A H3A . . 109.2 ?
    N5A C3A H3B . . 109.2 ?
    C4A C3A H3B . . 109.2 ?
    H3A C3A H3B . . 107.9 ?
    O1 C4A C3A . . 106.0(18) ?
    O1 C4A H4D . . 110.5 ?
    C3A C4A H4D . . 110.5 ?
    O1 C4A H4E . . 110.5 ?
    C3A C4A H4E . . 110.5 ?
    H4D C4A H4E . . 108.7 ?
    O1 C5A C6A . . 112.7(16) ?
    O1 C5A H5D . . 109.1 ?
    C6A C5A H5D . . 109.1 ?
    O1 C5A H5E . . 109.1 ?
    C6A C5A H5E . . 109.1 ?
    H5D C5A H5E . . 107.8 ?
    N5A C6A C5A . . 108.9(16) ?
    N5A C6A H6A . . 109.9 ?
    C5A C6A H6A . . 109.9 ?
    N5A C6A H6B . . 109.9 ?
    C5A C6A H6B . . 109.9 ?
    H6A C6A H6B . . 108.3 ?
    N1B C1B N4B . . 106.8(19) ?
    N1B C1B C2B . . 128(2) ?
    N4B C1B C2B . . 125(2) ?
    C1B C2B N5B . . 110.3(18) ?
    C1B C2B H2C . . 109.6 ?
    N5B C2B H2C . . 109.6 ?
    C1B C2B H2D . . 109.6 ?
    N5B C2B H2D . . 109.6 ?
    H2C C2B H2D . . 108.1 ?
    C4B C3B N5B . . 112(2) ?
    C4B C3B H3C . . 109.1 ?
    N5B C3B H3C . . 109.1 ?
    C4B C3B H3D . . 109.1 ?
    N5B C3B H3D . . 109.1 ?
    H3C C3B H3D . . 107.8 ?
    O2 C4B C3B . . 110.5(19) ?
    O2 C4B H4F . . 109.5 ?
    C3B C4B H4F . . 109.5 ?
    O2 C4B H4G . . 109.5 ?
    C3B C4B H4G . . 109.5 ?
    H4F C4B H4G . . 108.1 ?
    O2 C5B C6B . . 113.7(19) ?
    O2 C5B H5F . . 108.8 ?
    C6B C5B H5F . . 108.8 ?
    O2 C5B H5G . . 108.8 ?
    C6B C5B H5G . . 108.8 ?
    H5F C5B H5G . . 107.7 ?
    N5B C6B C5B . . 107.0(16) ?
    N5B C6B H6C . . 110.3 ?
    C5B C6B H6C . . 110.3 ?
    N5B C6B H6D . . 110.3 ?
    C5B C6B H6D . . 110.3 ?
    H6C C6B H6D . . 108.6 ?
    N1C C1C N4C . . 111(2) ?
    N1C C1C C2C . . 125(2) ?
    N4C C1C C2C . . 124(2) ?
    C1C C2C N5C . . 112.3(19) ?
    C1C C2C H2E . . 109.1 ?
    N5C C2C H2E . . 109.1 ?
    C1C C2C H2F . . 109.1 ?
    N5C C2C H2F . . 109.1 ?
    H2E C2C H2F . . 107.9 ?
    C4C C3C N5C . . 111.2(18) ?
    C4C C3C H3E . . 109.4 ?
    N5C C3C H3E . . 109.4 ?
    C4C C3C H3F . . 109.4 ?
    N5C C3C H3F . . 109.4 ?
    H3E C3C H3F . . 108.0 ?
    O3 C4C C3C . . 112.5(19) ?
    O3 C4C H4H . . 109.1 ?
    C3C C4C H4H . . 109.1 ?
    O3 C4C H4I . . 109.1 ?
    C3C C4C H4I . . 109.1 ?
    H4H C4C H4I . . 107.8 ?
    O3 C5C C6C . . 114(2) ?
    O3 C5C H5H . . 108.7 ?
    C6C C5C H5H . . 108.7 ?
    O3 C5C H5I . . 108.7 ?
    C6C C5C H5I . . 108.7 ?
    H5H C5C H5I . . 107.6 ?
    C5C C6C N5C . . 112.7(19) ?
    C5C C6C H6E . . 109.1 ?
    N5C C6C H6E . . 109.1 ?
    C5C C6C H6F . . 109.1 ?
    N5C C6C H6F . . 109.1 ?
    H6E C6C H6F . . 107.8 ?
    H1W O1W H2W . . 112.9 ?
    H35 O2W H36 . . 87.1 ?
    H5W O3W H6W . . 117.6 ?
    H7W O4W H8W . . 115.8 ?
    H9W O5W H10W . . 111.9 ?
    H71 O6W H72 . . 102.9 ?
loop_
    _geom_torsion_atom_site_label_1
    _geom_torsion_atom_site_label_2
    _geom_torsion_atom_site_label_3
    _geom_torsion_atom_site_label_4
    _geom_torsion_site_symmetry_1
    _geom_torsion_site_symmetry_2
    _geom_torsion_site_symmetry_3
    _geom_torsion_site_symmetry_4
    _geom_torsion
    _geom_torsion_publ_flag
    C1A N1A N2A N3A . . . . 0(2) ?
    N1A N2A N3A N4A . . . . 1(2) ?
    N2A N3A N4A C1A . . . . -1(2) ?
    C1B N1B N2B N3B . . . . -4(3) ?
    N1B N2B N3B N4B . . . . 4(2) ?
    N2B N3B N4B C1B . . . . -2(2) ?
    C1C N1C N2C N3C . . . . -2(3) ?
    N1C N2C N3C N4C . . . . 0(3) ?
    N2C N3C N4C C1C . . . . 1(3) ?
    N2A N1A C1A N4A . . . . -1(2) ?
    N2A N1A C1A C2A . . . . -178(2) ?
    N3A N4A C1A N1A . . . . 1(3) ?
    N3A N4A C1A C2A . . . . 178.3(19) ?
    C6A N5A C2A C1A . . . . 176.0(18) ?
    C3A N5A C2A C1A . . . . -58(3) ?
    N1A C1A C2A N5A . . . . 88(3) ?
    N4A C1A C2A N5A . . . . -89(3) ?
    C2A N5A C3A C4A . . . . 172.9(19) ?
    C6A N5A C3A C4A . . . . -60(2) ?
    C5A O1 C4A C3A . . . . -60(2) ?
    N5A C3A C4A O1 . . . . 61(2) ?
    C4A O1 C5A C6A . . . . 60(2) ?
    C2A N5A C6A C5A . . . . -176.0(17) ?
    C3A N5A C6A C5A . . . . 55(2) ?
    O1 C5A C6A N5A . . . . -56(2) ?
    N2B N1B C1B N4B . . . . 3(2) ?
    N2B N1B C1B C2B . . . . 179(2) ?
    N3B N4B C1B N1B . . . . 0(3) ?
    N3B N4B C1B C2B . . . . -177(2) ?
    N1B C1B C2B N5B . . . . 41(3) ?
    N4B C1B C2B N5B . . . . -143(2) ?
    C3B N5B C2B C1B . . . . 177.8(18) ?
    C6B N5B C2B C1B . . . . 54(2) ?
    C6B N5B C3B C4B . . . . -58(2) ?
    C2B N5B C3B C4B . . . . 174.7(18) ?
    C5B O2 C4B C3B . . . . -58(2) ?
    N5B C3B C4B O2 . . . . 59(3) ?
    C4B O2 C5B C6B . . . . 61(2) ?
    C3B N5B C6B C5B . . . . 55(2) ?
    C2B N5B C6B C5B . . . . -178.3(17) ?
    O2 C5B C6B N5B . . . . -60(2) ?
    N2C N1C C1C N4C . . . . 2(3) ?
    N2C N1C C1C C2C . . . . 175(2) ?
    N3C N4C C1C N1C . . . . -2(3) ?
    N3C N4C C1C C2C . . . . -175(2) ?
    N1C C1C C2C N5C . . . . 66(3) ?
    N4C C1C C2C N5C . . . . -122(2) ?
    C3C N5C C2C C1C . . . . 52(2) ?
    C6C N5C C2C C1C . . . . 176.0(18) ?
    C2C N5C C3C C4C . . . . -178.4(19) ?
    C6C N5C C3C C4C . . . . 54(2) ?
    C5C O3 C4C C3C . . . . 59(2) ?
    N5C C3C C4C O3 . . . . -60(2) ?
    C4C O3 C5C C6C . . . . -56(3) ?
    O3 C5C C6C N5C . . . . 55(3) ?
    C2C N5C C6C C5C . . . . 179.4(19) ?
    C3C N5C C6C C5C . . . . -51(2) ?
loop_
    _geom_hbond_atom_site_label_D
    _geom_hbond_atom_site_label_H
    _geom_hbond_atom_site_label_A
    _geom_hbond_site_symmetry_A
    _geom_hbond_distance_DH
    _geom_hbond_distance_HA
    _geom_hbond_distance_DA
    _geom_hbond_angle_DHA
    _geom_hbond_publ_flag
    N4A H4A O2W 1_555 0.88 1.90 2.77(2) 173 y
    N5A H5A O5W 1_555 0.90 1.88 2.76(3) 166 y
    N4B H4B O1W 1_455 0.88 1.84 2.71(2) 168 y
    N5B H5B N2A 2_564 0.90 2.31 2.97(2) 130 y
    N4C H4C O2W 1_555 0.88 2.09 2.87(3) 149 y
    N5C H5C O4W 1_555 0.87 2.01 2.71(2) 137 y
    O1W H1W O3C 1_655 0.85 2.01 2.84(2) 164 y
    O1W H2W O3 1_555 0.85 1.92 2.77(2) 180 y
    O2W H3W O11T 4_557 0.85 2.43 2.87(2) 113 y
    O2W H4W O9T 1_565 0.85 2.18 2.96(2) 153 y
    O2W H4W O2 3_656 0.85 2.54 3.06(2) 121 y
    O3W H5W N1A 2_564 0.85 2.41 3.03(3) 130 y
    O3W H6W N2C 1_555 0.85 2.14 2.79(3) 134 y
    O4W H7W O7T 1_555 0.85 2.11 2.96(2) 180 y
    O4W H8W O6W 3_646 0.85 2.00 2.82(2) 161 y
    O5W H9W O2W 1_555 0.85 1.99 2.82(2) 164 y
    O5W H10W O6W 1_555 0.85 1.93 2.78(2) 178 y
    O6W H11W N2B 1_555 0.85 2.11 2.85(2) 146 y
    O6W H12W O2T 1_565 0.85 2.25 2.91(2) 134 y
    O6W H12W O1W 3_656 0.85 2.44 3.11(2) 137 y
data_global
_journal_date_recd_electronic     2010-12-01
_journal_date_accepted     2011-01-29
_journal_name_full     'Acta Crystallographica, Section E'
_journal_year     2011
_journal_volume     67
_journal_issue      3
_journal_page_first     m301
_journal_page_last     m302
_journal_paper_category     QM
_journal_coeditor_code     WM2435
loop_
    _publ_contact_author_name
    _publ_contact_author_address
    _publ_contact_author_email
    'Babak Feizyzadeh'
;
Department of Chemistry, Islamic Azad University, Quchan Branch, Quchan, Iran
;
 b_feizyzadeh@yahoo.com
    'Mirzaei, Masoud'
;
Department of Chemistry, Islamic Azad University, Quchan Branch, Quchan, Iran
;
 mirzaeesh@um.ac.ir
_publ_contact_author_fax     ?
_publ_contact_author_phone     ?
_publ_section_title
;
Tris{4-[(2<i>H</i>-tetrazol-5-yl)methyl]morpholinium} dodecatungstophosphate
hexahydrate
;
loop_
    _publ_author_name
    _publ_author_footnote
    _publ_author_address
    'Feizyzadeh, Babak' ?
;
Department of Chemistry, Islamic Azad University, Quchan Branch, Quchan, Iran
;
    'Mirzaei, Masoud' .
;
Department of Chemistry, School of Sciences, Ferdowsi University of Mashhad,
Mashhad 917791436, Iran
;
    'Eshtiagh-Hosseini, Hossein' .
;
Department of Chemistry, School of Sciences, Ferdowsi University of Mashhad,
Mashhad 917791436, Iran
;
    'Gholizadeh, Ahmad' .
;
Department of Chemistry, Islamic Azad University, North Tehran Branch, Tehran,
Iran
;
