# Supplementary material for: Tris{4-[(2H-tetra­zol-5-yl)meth­yl]morpholinium} dodeca­tungstophosphate hexa­hydrate
Source: Acta Crystallogr Sect E Struct Rep Online. 2011 Feb 5;67(Pt 3):m301–2. doi: 10.1107/S1600536811003734 (PMC3052096; doi:10.1107/S1600536811003734)
Supplement: Supplementary file 2 [file e-67-0m301-Isup2.hkl]

# 
# h,k,l, Fc-squared, Fo-squared, sigma(Fo-squared) and status flag 
# 
data_I
_shelx_title ' o in P2(1)2(1)2(1)' 
_shelx_refln_list_code          4 
_shelx_F_calc_maximum     1834.97 
_exptl_crystal_F_000      6224.00 
_reflns_d_resolution_high  0.7965 
 
loop_ 
 _symmetry_equiv_pos_as_xyz 
 'x, y, z' 
 '-x+1/2, -y, z+1/2' 
 '-x, y+1/2, -z+1/2' 
 'x+1/2, -y+1/2, -z' 
 
_cell_length_a    14.6156 
_cell_length_b    15.2129 
_cell_length_c    26.7348 
_cell_angle_alpha  90.000 
_cell_angle_beta   90.000 
_cell_angle_gamma  90.000 
 
_shelx_F_squared_multiplier     1.000 
 
loop_ 
 _refln_index_h 
 _refln_index_k 
 _refln_index_l 
 _refln_F_squared_calc 
 _refln_F_squared_meas 
 _refln_F_squared_sigma 
 _refln_observed_status 
   2   0   0    67984.21    69733.00   4139.37 o 
   4   0   0   317335.03   293488.84  17184.70 o 
   6   0   0    17253.35    17094.72   5098.06 o 
   8   0   0   528152.19   497293.84  29279.74 o 
  10   0   0   232378.77   250741.13  19892.81 o 
  12   0   0    14028.50    35818.20   9164.50 o 
  14   0   0    42788.11    38194.36  10589.79 o 
  16   0   0    70571.67    78813.80  13229.46 o 
  18   0   0    77837.28   123543.86  29767.02 o 
   1   1   0  1683103.88  1753258.50  52530.57 o 
   2   1   0     4132.88     6070.71   1065.04 o 
   3   1   0   409822.78   416968.97  17679.77 o 
   4   1   0   220402.17   201478.67   9773.39 o 
   5   1   0   112382.48   113438.74   6152.37 o 
   6   1   0   177254.41   162794.25   8190.65 o 
   7   1   0    57457.75    56955.44   5237.71 o 
   8   1   0    95003.24    99832.95   7365.03 o 
   9   1   0     6913.51     -882.15   4589.26 o 
  10   1   0      559.29     -345.32   4419.22 o 
  11   1   0   257473.52   263005.09  15967.35 o 
  12   1   0   134058.27   135780.22  11412.89 o 
  13   1   0    84605.18    98876.54  12379.11 o 
  14   1   0    69081.11    76541.72  10101.08 o 
  15   1   0    28300.10    20522.61   7200.33 o 
  16   1   0    11747.65     9600.62   7956.08 o 
  17   1   0    18231.59    25997.25  11416.87 o 
  18   1   0     5150.95    -9058.09  12187.12 o 
   0   2   0   235113.89   255260.16  11817.28 o 
   1   2   0     1249.35     1914.74   1232.28 o 
   2   2   0   627886.56   655991.81  24399.03 o 
   3   2   0   106888.42   121074.83   7700.30 o 
   4   2   0    23707.61    19283.76   2819.38 o 
   5   2   0    13930.66    10071.95   3448.50 o 
   6   2   0   193895.05   213881.20  17189.94 o 
   7   2   0   148352.98   153681.44  10570.15 o 
   8   2   0    31423.48    31430.13   5456.15 o 
   9   2   0    35599.18    40040.11   5502.04 o 
  10   2   0    34941.81    39221.24   5667.14 o 
  11   2   0    28993.91    42733.00   8518.10 o 
  12   2   0   111854.33   135338.22   9477.45 o 
  13   2   0   129049.63   138207.02  10317.23 o 
  14   2   0    67843.80    64923.87   8193.73 o 
  15   2   0    60929.86    69374.72  11846.17 o 
  16   2   0    18759.35    -1699.49   8870.08 o 
  17   2   0     5400.56    -3461.61  10598.59 o 
  18   2   0    33731.41    35244.95  12247.53 o 
   1   3   0     1381.07     4085.92   1610.58 o 
   2   3   0    30752.72    41707.83   6468.53 o 
   3   3   0     9238.98    14466.48   2120.40 o 
   4   3   0   150653.39   148188.27   7714.35 o 
   5   3   0    44377.74    53119.06   6194.64 o 
   6   3   0   111916.71   112903.36  12171.87 o 
   7   3   0    36621.09    40306.65   5228.61 o 
   8   3   0    81381.50    92748.72   8275.26 o 
   9   3   0    65442.47    75982.85   7069.69 o 
  10   3   0   419938.75   408435.38  18035.39 o 
  11   3   0   106173.12   100795.16   8053.97 o 
  12   3   0   214664.52   234571.17  13994.10 o 
  13   3   0    76758.55   102438.70   9732.94 o 
  14   3   0    68857.56    87485.88  11007.34 o 
  15   3   0    12559.83    17184.30   9094.20 o 
  16   3   0    19909.95    20501.55   9562.17 o 
  17   3   0    28582.20    27883.11  10370.61 o 
  18   3   0     1406.97    -1010.10   9330.09 o 
   0   4   0     6678.87     4593.90   5767.45 o 
   1   4   0    44911.89    45444.34   3439.38 o 
   2   4   0    13136.01    12354.11   2124.26 o 
   3   4   0     1766.66     3748.44   2725.20 o 
   4   4   0   113444.81   112503.00   5748.31 o 
   5   4   0     4661.00     2773.72   4038.30 o 
   6   4   0    17814.86    18829.39   3585.33 o 
   7   4   0    15761.57    19002.03   4259.44 o 
   8   4   0   564283.19   606499.50  30750.77 o 
   9   4   0    84349.17    92314.75   6743.83 o 
  10   4   0    28704.10    29392.17   5173.47 o 
  11   4   0    23116.72    37248.46   5824.05 o 
  12   4   0  1120210.88  1133677.88  44376.12 o 
  13   4   0   455151.13   486596.22  26539.43 o 
  14   4   0    75004.66    63806.43  11111.70 o 
  15   4   0    88373.25   113449.41  13201.04 o 
  16   4   0    26408.92    26797.06   9892.94 o 
  17   4   0     3135.72   -10848.88   8638.52 o 
   1   5   0   846674.44   820635.38  30650.63 o 
   2   5   0     8492.03     9785.34   2332.70 o 
   3   5   0    46837.99    54856.45   5915.78 o 
   4   5   0    64525.57    62833.92   4114.03 o 
   5   5   0   103947.88   103805.01   5850.30 o 
   6   5   0   107409.60   101500.61   6133.22 o 
   7   5   0   299488.31   327379.28  15615.24 o 
   8   5   0   772703.19   802986.88  35012.59 o 
   9   5   0   687454.81   811990.75  32496.13 o 
  10   5   0     5293.27     8396.34   5231.56 o 
  11   5   0   290684.44   293233.63  19521.59 o 
  12   5   0   567640.00   570931.56  27050.67 o 
  13   5   0    90318.94    78385.57  11188.90 o 
  14   5   0    59652.36    48411.23  10659.45 o 
  15   5   0   139552.84   131173.81  13927.83 o 
  16   5   0    26161.43    17886.59   9847.53 o 
  17   5   0    16525.03     5241.70   9841.67 o 
   0   6   0  2282043.25  2232963.75 115838.34 o 
   1   6   0   146734.70   146092.38   6869.18 o 
   2   6   0    32891.55    35238.45   3425.06 o 
   3   6   0    26798.67    35505.75   3242.01 o 
   4   6   0   216113.03   219426.08  10965.57 o 
   5   6   0    18143.87    16165.64   3111.87 o 
   6   6   0    10182.52     7857.58   4087.88 o 
   7   6   0     2238.48     4783.88   4007.32 o 
   8   6   0   331125.75   410712.94  28828.27 o 
   9   6   0    71732.33    85693.75  12726.36 o 
  10   6   0      616.81     4073.87   4377.23 o 
  11   6   0     8220.27     5388.49   4640.23 o 
  12   6   0    12565.78    11319.50   8217.22 o 
  13   6   0   153936.00   146476.73  14240.72 o 
  14   6   0   143140.89   149680.11  14563.44 o 
  15   6   0    33363.14    25594.21  10229.63 o 
  16   6   0    24556.96    13133.89   9945.82 o 
  17   6   0    17252.77    22191.52  10385.82 o 
   1   7   0     7976.02     6481.63   2755.12 o 
   2   7   0      286.21      724.11   2520.67 o 
   3   7   0   435234.94   436342.59  17595.87 o 
   4   7   0    17991.14    28607.75   3605.28 o 
   5   7   0    99772.34   100249.30   6216.03 o 
   6   7   0     1262.47     3233.69   3062.15 o 
   7   7   0    14762.29    14110.76   5324.16 o 
   8   7   0      934.88      552.85   3295.53 o 
   9   7   0     6770.11     4504.03   5874.50 o 
  10   7   0    13888.08     9823.25   4126.01 o 
  11   7   0    30391.94    34154.30   8805.37 o 
  12   7   0    27279.21    30174.68   9503.14 o 
  13   7   0     3419.51   -10417.22   8420.09 o 
  14   7   0      729.69     7153.72  11201.98 o 
  15   7   0    21285.90    16285.28  10022.23 o 
  16   7   0    21871.91     5188.09   9580.38 o 
  17   7   0      444.84   -10973.92   9250.39 o 
   0   8   0     9429.92     5444.32   4448.11 o 
   1   8   0   105871.31   105960.77   7742.90 o 
   2   8   0   301861.31   304770.44  12997.49 o 
   3   8   0   234197.06   228290.44  10611.23 o 
   4   8   0   205172.86   227869.31  10815.10 o 
   5   8   0    88571.63    97317.41   7799.35 o 
   6   8   0   241802.78   240347.14  11296.25 o 
   7   8   0    30317.32    34458.70   8687.44 o 
   8   8   0     4916.48     5757.48   4621.58 o 
   9   8   0    76973.31    83112.34   7846.69 o 
  10   8   0     1135.71    -4641.05   6778.78 o 
  11   8   0    12555.50     4586.06   8262.44 o 
  12   8   0     2576.88     3536.22   9453.87 o 
  13   8   0    44169.79    37713.89  10558.80 o 
  14   8   0      643.09    -2782.15   9581.49 o 
  15   8   0    84664.59    77137.55  12709.74 o 
  16   8   0     1031.63    -7096.15   8917.89 o 
   1   9   0    35079.05    35939.46   4385.05 o 
   2   9   0     1833.01     1077.53   3245.90 o 
   3   9   0   200963.14   208701.33   9777.52 o 
   4   9   0  1020052.06  1031734.56  39430.73 o 
   5   9   0   172233.00   194633.91   9696.44 o 
   6   9   0    24021.54    20825.67   3827.00 o 
   7   9   0   107818.64   113171.66   7096.53 o 
   8   9   0    63287.56    77032.40   5960.21 o 
   9   9   0   107978.28   105463.95  11201.75 o 
  10   9   0     4341.79     7853.17   8705.13 o 
  11   9   0   164282.36   164645.58  14959.52 o 
  12   9   0    94116.29   107138.80  13219.80 o 
  13   9   0    90766.70    88012.88  12554.70 o 
  14   9   0   126749.57   114539.09  13851.37 o 
  15   9   0     1355.24    -9507.48  13146.14 o 
  16   9   0     1216.53    -2483.11  12594.99 o 
   0  10   0   312059.91   313553.44  35458.82 o 
   1  10   0    18564.46     9554.47  10426.46 o 
   2  10   0     3176.08     2921.30   3055.05 o 
   3  10   0   181837.97   188490.20   9266.59 o 
   4  10   0   360875.69   372893.44  15777.44 o 
   5  10   0    87262.08    87444.16   6199.29 o 
   6  10   0    17601.58    21611.87   4344.48 o 
   7  10   0     3336.87     1506.99   4093.14 o 
   8  10   0   345870.53   334308.94  17674.13 o 
   9  10   0   102547.92   105509.17  15338.88 o 
  10  10   0   138769.27   154006.34  14069.54 o 
  11  10   0   193321.48   190340.47  18651.10 o 
  12  10   0   395440.91   356165.63  23584.39 o 
  13  10   0    42852.68    28776.69  10454.72 o 
  14  10   0      203.27   -12100.58   8748.67 o 
  15  10   0    52357.77    70801.02  12334.47 o 
   1  11   0    12631.13    23638.19   4923.60 o 
   2  11   0     5063.89     4278.99   3397.67 o 
   3  11   0    32350.48    36345.55   4441.34 o 
   4  11   0      172.71     4199.97   3670.43 o 
   5  11   0    14792.30    16177.17   4439.94 o 
   6  11   0   119313.58   128135.95   7934.18 o 
   7  11   0   117047.89   129556.02  10541.31 o 
   8  11   0    98304.77   101768.41  11241.11 o 
   9  11   0   454716.44   425272.03  25573.19 o 
  10  11   0     3510.96    11805.63   8400.96 o 
  11  11   0    10459.08     3559.58   9740.01 o 
  12  11   0    54930.81    53107.06  14631.40 o 
  13  11   0    22610.07    13586.64  10189.57 o 
  14  11   0     7926.61     8196.61   9134.48 o 
  15  11   0    74104.55    76455.65  13010.13 o 
   0  12   0     2542.88    -2022.24   5168.90 o 
   1  12   0      344.09      689.79   3678.68 o 
   2  12   0    40242.93    43105.96   5722.85 o 
   3  12   0       42.84    -3652.80   4115.23 o 
   4  12   0   100712.72    98920.87   6931.76 o 
   5  12   0     2528.75     1289.92   3903.76 o 
   6  12   0     1925.07    -5280.44   5353.42 o 
   7  12   0   129392.47   116315.46   9351.13 o 
   8  12   0    18646.80    21171.68   8346.75 o 
   9  12   0     2417.50    -4501.97   9926.83 o 
  10  12   0     3559.54   -10136.88   7839.15 o 
  11  12   0    91207.54    97467.01  12997.64 o 
  12  12   0     1616.69    10683.07   9581.76 o 
  13  12   0     5192.45     2270.27   9584.27 o 
  14  12   0    83064.60    81146.38  15220.44 o 
   1  13   0   253022.48   254407.47  12207.25 o 
   2  13   0    32817.81    50386.40   6275.78 o 
   3  13   0     9788.65     6935.83   4046.17 o 
   4  13   0    35478.38    38027.59   5344.85 o 
   5  13   0     3825.21      818.66   4047.28 o 
   6  13   0    11796.52     2331.36   5413.06 o 
   7  13   0    42653.50    32359.43   8576.80 o 
   8  13   0     6790.62     4841.76   7858.40 o 
   9  13   0    60733.42    62717.76  10789.86 o 
  10  13   0    82094.64    86972.13  12948.50 o 
  11  13   0    35310.51    36552.65  10567.48 o 
  12  13   0     1272.74     2353.42   8984.38 o 
  13  13   0     5490.86    -1689.90   9935.66 o 
   0  14   0   196715.97   187803.52  14582.95 o 
   1  14   0     2744.57     5143.36   5693.63 o 
   2  14   0     7798.56     4316.78   6965.18 o 
   3  14   0   191103.81   210113.28  13048.17 o 
   4  14   0   526593.00   522823.19  22297.77 o 
   5  14   0     4767.51     4589.44   5425.19 o 
   6  14   0     3947.45    -5404.39   6900.57 o 
   7  14   0     5450.79     7091.31   9250.82 o 
   8  14   0    73586.26    67305.49  10565.95 o 
   9  14   0    36801.61    27181.08   9481.78 o 
  10  14   0   151437.53   152947.88  15327.82 o 
  11  14   0     7739.86     4904.94   9312.52 o 
  12  14   0    55683.97    56250.09  12288.16 o 
   1  15   0     2030.09     6042.73   4704.94 o 
   2  15   0    18299.26    21242.95   5209.97 o 
   3  15   0   301489.50   301755.31  14522.10 o 
   4  15   0   228676.09   234128.05  12189.06 o 
   5  15   0    90643.76    98677.38   8781.24 o 
   6  15   0    17204.90    10629.34   7670.35 o 
   7  15   0    43387.69    44601.55   9823.10 o 
   8  15   0    98265.46    91148.55  12049.08 o 
   9  15   0    59949.03    69108.85  11303.58 o 
  10  15   0     3757.06      319.92   8610.96 o 
  11  15   0    12265.85     2303.52   9186.55 o 
   0  16   0    36088.90    31779.08   8339.47 o 
   1  16   0    70167.16    67238.93   9158.32 o 
   2  16   0    15433.68     8955.88   5293.00 o 
   3  16   0    43231.30    47335.54   8412.11 o 
   4  16   0    31226.55    32237.82   7854.53 o 
   5  16   0      222.32     4646.29   7527.11 o 
   6  16   0    83516.30    89975.02  11164.64 o 
   7  16   0     1748.80      100.11   7719.79 o 
   8  16   0     5488.32    13314.55  10076.30 o 
   9  16   0    27054.67    15939.50   8912.10 o 
  10  16   0     8170.83     2583.86   8653.71 o 
   1  17   0    77104.23    81197.22   8323.69 o 
   2  17   0      458.98     -397.53   4645.92 o 
   3  17   0      567.59     7170.54   6174.49 o 
   4  17   0     1331.31    -8131.79   6771.14 o 
   5  17   0     3653.96     5758.88   7363.44 o 
   6  17   0    69152.34    59791.99  10202.20 o 
   7  17   0      358.66     -888.58  10398.32 o 
   8  17   0      235.36    -7950.37   8210.72 o 
   0  18   0    39814.76    35193.34  11428.05 o 
   1  18   0    14852.94     8279.65   5295.47 o 
   2  18   0     2283.77    -2951.31   6147.66 o 
   3  18   0    86388.12    88878.54   9139.96 o 
   4  18   0    97252.34    80261.75  11701.68 o 
   5  18   0    11973.00    27367.23   8630.68 o 
   6  18   0    13935.91    16109.18   8433.54 o 
   1  19   0     3969.42     8475.20   6181.67 o 
   1   0   1    24654.99    27019.73   1271.55 o 
   2   0   1     3159.45     1586.65   1057.18 o 
   3   0   1    27046.75    21452.46   3835.20 o 
   4   0   1   158656.70   143165.58   6909.64 o 
   5   0   1   104005.88   100896.52   5860.90 o 
   6   0   1    53084.36    53567.28   4730.00 o 
   7   0   1    32413.72    29082.15   5390.71 o 
   8   0   1   965683.31   901340.69  35139.41 o 
   9   0   1    46415.75    40649.02   5583.35 o 
  10   0   1     2736.50    -1965.74   4534.96 o 
  11   0   1    65606.05    67997.36   6841.77 o 
  12   0   1   517075.88   523134.88  31781.81 o 
  13   0   1   191149.63   194716.98  12188.01 o 
  14   0   1   163474.25   151747.34  10749.80 o 
  15   0   1    55311.33    53827.53   8133.51 o 
  16   0   1    44400.00    32894.37   9029.87 o 
  17   0   1     5609.80    13748.45  13242.01 o 
  18   0   1   119951.13    92671.38  19276.33 o 
 -18   1   1    47777.02    69435.20  16812.28 o 
 -17   1   1     8438.23     1140.38  10515.18 o 
 -16   1   1    22392.97    18532.37   8940.41 o 
 -15   1   1    30816.76    31167.25   7408.87 o 
 -14   1   1   182552.72   195119.95  18860.78 o 
 -13   1   1   437076.88   453314.59  19982.19 o 
 -12   1   1   435722.19   438332.06  19737.64 o 
 -11   1   1    25965.63    35932.57   7251.21 o 
 -10   1   1    36195.46    32226.28   5415.29 o 
  -9   1   1    86854.52    79834.84   7370.33 o 
  -8   1   1    60700.48    58000.55   6019.01 o 
  -7   1   1    12793.50     8776.02   3796.47 o 
  -6   1   1    20913.41    17639.95   3655.81 o 
  -5   1   1    57529.21    57211.75   4366.92 o 
  -4   1   1    98257.72    92031.37   5790.23 o 
  -3   1   1    28991.01    28160.21   3181.20 o 
  -2   1   1    25517.30    34685.59   4085.26 o 
  -1   1   1   151383.63   147514.78   5450.55 o 
   1   1   1   151653.16   154107.20   5460.50 o 
   3   1   1    28218.35    34422.56   3264.04 o 
   4   1   1    95653.30   100410.63   9252.66 o 
   5   1   1    56445.57    61142.51   4530.73 o 
   6   1   1    18315.10    20525.05   3836.64 o 
   7   1   1    14801.92    11450.98   3920.90 o 
   8   1   1    58642.27    50265.13   7590.83 o 
   9   1   1    90145.32    95649.84   7090.22 o 
  10   1   1    30410.04    12522.24   4981.53 o 
  11   1   1    23592.47    22407.82   5578.30 o 
  12   1   1   430768.34   436911.91  19826.03 o 
  13   1   1   432990.00   407141.34  19631.56 o 
  14   1   1   184466.45   185977.34  11838.96 o 
  15   1   1    29944.16    24906.59   9867.25 o 
  16   1   1    22086.97    25941.11  11515.84 o 
  17   1   1    13196.11    17177.25   7765.49 o 
  18   1   1    48303.62    62674.89  13417.13 o 
 -18   2   1     5639.60    -2201.52  10168.46 o 
 -17   2   1     1674.04   -15937.26  11508.24 o 
 -16   2   1    44070.73    43505.51  12419.36 o 
 -15   2   1    96234.54   109323.69  10707.61 o 
 -14   2   1     8825.58    12134.37   6596.50 o 
 -13   2   1    99280.39   128809.38  12660.92 o 
 -12   2   1    86982.98   104188.14   8251.66 o 
 -11   2   1    36751.07    40028.31   5981.08 o 
 -10   2   1   213232.72   227142.92  11491.15 o 
  -9   2   1    64305.07    73829.02   7305.91 o 
  -8   2   1     6659.37     4926.97   4583.39 o 
  -7   2   1   261062.39   271993.50  16300.28 o 
  -6   2   1    53237.23    39344.44   5075.60 o 
  -5   2   1    63920.61    52703.45   5029.98 o 
  -4   2   1    31984.42    37454.47   4764.18 o 
  -3   2   1    60739.51    67215.08   4044.87 o 
  -2   2   1   151517.17   152555.11   6460.65 o 
   0   2   1     2528.75     1717.66    636.82 o 
   2   2   1   149997.91   166296.39   9934.31 o 
   3   2   1    53402.28    63207.85   6024.58 o 
   5   2   1    57570.17    70165.86   6227.42 o 
   6   2   1    57874.86    61339.18   4284.02 o 
   7   2   1   276126.13   259451.55  12161.80 o 
   8   2   1     6186.30     5089.79   4885.60 o 
   9   2   1    60899.88    47508.66   5763.52 o 
  10   2   1   214933.92   213782.94  11463.29 o 
  11   2   1    40591.21    48504.04   6403.35 o 
  12   2   1    82956.93    83587.98   8001.41 o 
  13   2   1    99421.59   101847.69   9093.98 o 
  14   2   1     8750.07     4988.86   6373.18 o 
  15   2   1    87869.29    91239.99  10470.47 o 
  16   2   1    44768.52    44609.03   8857.90 o 
  17   2   1     1583.98    -3595.42   9760.66 o 
  18   2   1     4935.38     7502.75  12009.39 o 
 -18   3   1    29135.56    12692.67  10089.06 o 
 -17   3   1    41409.19    32726.54  10434.09 o 
 -16   3   1    14012.87     7907.55   9095.54 o 
 -15   3   1     3644.11    20833.22  11730.65 o 
 -14   3   1     7325.24     4568.30   7456.06 o 
 -13   3   1   104045.64   112287.60  10061.87 o 
 -12   3   1     4807.41    18973.62   6521.39 o 
 -11   3   1    19045.76    31683.59  10481.41 o 
 -10   3   1     8021.86    18436.20   6594.63 o 
  -9   3   1     1565.14     8040.85   6542.81 o 
  -8   3   1    22618.56    37042.50   5703.59 o 
  -7   3   1    29862.58    30909.80   6334.99 o 
  -6   3   1    78201.38    89857.94   9941.08 o 
  -5   3   1    83449.81    95448.25   7348.62 o 
  -4   3   1   195565.91   187377.20   9923.04 o 
  -3   3   1   330801.41   322806.13  14839.60 o 
  -2   3   1   484225.13   516106.41  20560.15 o 
  -1   3   1    54486.20    64621.69   4504.24 o 
   0   3   1    67355.17    72470.43   3623.14 o 
   1   3   1    52646.10    56119.24   2893.41 o 
   2   3   1   462722.78   469083.59  20563.35 o 
   3   3   1   329159.94   343804.91  13237.13 o 
   4   3   1   191269.09   180666.63   7890.14 o 
   5   3   1    69283.30    75273.59   7480.22 o 
   6   3   1    84129.80   113755.72   8377.33 o 
   7   3   1    32079.75    38103.16   4322.50 o 
   8   3   1    21734.77    26865.63   4712.37 o 
   9   3   1     1384.59     2093.54   5346.88 o 
  10   3   1     7067.39     9219.62   8447.37 o 
  11   3   1    16812.20    12553.31   5596.25 o 
  12   3   1     4488.00     7821.15   5882.84 o 
  13   3   1   107276.02   112625.66  10037.78 o 
  14   3   1     7143.82     5726.10   8629.31 o 
  15   3   1     2766.99    -5313.24   8852.40 o 
  16   3   1    14910.49      -18.07   8891.34 o 
  17   3   1    42238.23    32575.89  10436.89 o 
  18   3   1    32533.71    39395.21  11069.45 o 
 -17   4   1    12953.55    28172.67   9974.79 o 
 -16   4   1     7898.47     -381.54   9002.83 o 
 -15   4   1    44405.02    46858.67  10512.24 o 
 -14   4   1    41869.57    64029.46  10820.41 o 
 -13   4   1    16767.26    14278.07   5783.13 o 
 -12   4   1     2798.21     7000.07  10786.87 o 
 -11   4   1     6601.84    12571.32   4967.68 o 
 -10   4   1     1046.82     5280.84   4628.07 o 
  -9   4   1    54526.40    76103.99   7819.21 o 
  -8   4   1   254856.69   229618.19  18641.53 o 
  -7   4   1    55911.33    66458.72   6546.72 o 
  -6   4   1   102334.83   124562.23   8741.73 o 
  -5   4   1    34831.82    40556.25   3367.55 o 
  -4   4   1   525374.25   501533.84  21733.60 o 
  -3   4   1    27155.53    33954.55   2890.36 o 
  -2   4   1    37660.11    47643.36   6528.76 o 
  -1   4   1   459931.75   461996.78  17366.71 o 
   0   4   1   408820.97   414141.59  15947.07 o 
   1   4   1   449323.06   452047.25  17430.27 o 
   2   4   1    43040.54    44945.91   3167.67 o 
   3   4   1    31705.17    33186.47   2868.51 o 
   4   4   1   505260.13   505215.34  21360.99 o 
   5   4   1    32729.22    41121.66   3688.71 o 
   6   4   1    97351.57   110985.00  10074.15 o 
   7   4   1    57453.21    68737.25   4951.44 o 
   8   4   1   259421.34   282901.00  17075.14 o 
   9   4   1    55944.02    70504.77  13229.51 o 
  10   4   1      653.62     2303.65   4268.14 o 
  11   4   1     8809.16    15636.57   5856.12 o 
  12   4   1     2468.02      635.56   5757.35 o 
  13   4   1    18828.32    22565.58   7760.82 o 
  14   4   1    38670.25    45694.38   8101.70 o 
  15   4   1    42433.96    44361.87  10604.15 o 
  16   4   1     7346.50    18577.79   9385.03 o 
  17   4   1    12739.69     5585.74  12023.71 o 
 -17   5   1     4926.35    -3062.63   9193.93 o 
 -16   5   1    27661.96    30072.80   9810.14 o 
 -15   5   1    25323.28    33627.62   9803.08 o 
 -14   5   1    19875.04    16362.07   9102.09 o 
 -13   5   1    29294.54    15548.67   8919.49 o 
 -12   5   1   202651.41   227376.84  13810.74 o 
 -11   5   1    17047.87    26198.71   5249.65 o 
 -10   5   1   139382.59   157401.91  12797.84 o 
  -9   5   1    45963.81    56952.04   9156.81 o 
  -8   5   1    31444.08    29058.48   8845.61 o 
  -7   5   1   114020.30   139700.77   9790.66 o 
  -6   5   1     4123.62     3288.98   2859.51 o 
  -5   5   1    70987.45    68792.92   6294.43 o 
  -4   5   1    23412.09    25630.09   2681.06 o 
  -3   5   1    55559.37    65759.84   5836.45 o 
  -2   5   1     8980.56     9319.64   2519.12 o 
  -1   5   1   367724.72   353487.41  14229.81 o 
   0   5   1  3367104.75  3272335.50 119404.28 o 
   1   5   1   378484.47   374344.16  14345.47 o 
   2   5   1     8709.07     5285.70   1829.14 o 
   3   5   1    40463.04    46067.45   3698.28 o 
   4   5   1    20863.63    19769.03   3358.98 o 
   5   5   1    71693.77    74737.08   4843.21 o 
   6   5   1     3878.96     5667.13   3055.93 o 
   7   5   1   113054.63   132151.11   8353.37 o 
   8   5   1    32764.91    53423.94   5161.28 o 
   9   5   1    47220.71    48468.90   5410.29 o 
  10   5   1   147032.48   164849.61  13264.74 o 
  11   5   1    15154.14    21181.33   7236.23 o 
  12   5   1   207583.81   217560.36  14408.81 o 
  13   5   1    27698.74    28224.61   6861.34 o 
  14   5   1    18641.49    27044.48   9400.56 o 
  15   5   1    22316.17     6759.14  14247.92 o 
  16   5   1    24464.72    20791.88  10152.02 o 
  17   5   1     5867.33    10940.16  12301.49 o 
 -17   6   1     9652.01      171.11   9177.42 o 
 -16   6   1     9740.12     5379.85   9111.55 o 
 -15   6   1    25435.03    26269.54  10111.45 o 
 -14   6   1    15881.61    19755.58   9657.34 o 
 -13   6   1   185235.17   170304.27  15361.01 o 
 -12   6   1   127256.28   125441.47  12889.42 o 
 -11   6   1    42891.55    55682.69   7490.45 o 
 -10   6   1    22828.23    26500.86   5816.90 o 
  -9   6   1    77145.30    97459.94   8779.50 o 
  -8   6   1   272837.75   319598.16  35056.41 o 
  -7   6   1     8010.87    13737.08   5494.80 o 
  -6   6   1   187766.61   202302.28   9537.42 o 
  -5   6   1     9225.61    10909.25   2798.83 o 
  -4   6   1    64567.70    67038.27   5178.18 o 
  -3   6   1    37933.86    44048.41   4768.33 o 
  -2   6   1    58236.68    51959.28   4406.60 o 
  -1   6   1   446969.63   444217.34  17150.13 o 
   0   6   1    67104.45    60093.93   3987.08 o 
   1   6   1   437921.75   433947.88  17182.07 o 
   2   6   1    68723.91    66909.45   3678.77 o 
   3   6   1    35664.46    52511.68   7700.54 o 
   4   6   1    68658.75    78623.65   4852.74 o 
   5   6   1     6509.56     8296.49   4162.54 o 
   6   6   1   188493.02   190070.59   9764.21 o 
   7   6   1     7960.50     9791.95   3551.72 o 
   8   6   1   271562.25   310458.13  16579.85 o 
   9   6   1    78306.70   107677.23  11097.25 o 
  10   6   1    30193.12    41034.12   6329.61 o 
  11   6   1    37843.87    45885.62  10517.78 o 
  12   6   1   121059.21   137000.23  10606.61 o 
  13   6   1   189643.69   174555.50  15371.71 o 
  14   6   1    16441.15    29013.01   9766.05 o 
  15   6   1    26040.33    30035.72  10317.04 o 
  16   6   1    10863.72     6096.26   9728.69 o 
  17   6   1    11582.55    11481.14  12350.52 o 
 -17   7   1    12157.47    17537.11  10428.21 o 
 -16   7   1    97782.80    99691.24  13379.94 o 
 -15   7   1    27721.13    30956.03  10169.66 o 
 -14   7   1   135183.80   165309.38  15316.26 o 
 -13   7   1   101873.27   134872.48  13918.87 o 
 -12   7   1   115768.34   122645.35  17564.56 o 
 -11   7   1    89948.96   109879.71   9217.88 o 
 -10   7   1    99023.22   110734.40   8720.91 o 
  -9   7   1    44119.39    47764.18   5998.16 o 
  -8   7   1    10225.59    12978.26   3316.85 o 
  -7   7   1    93139.43   101685.20   6029.20 o 
  -6   7   1    44780.92    52702.54   5801.32 o 
  -5   7   1    79834.70    82629.68   6000.07 o 
  -4   7   1    26916.40    27114.18   3526.67 o 
  -3   7   1     7671.41     8822.50   3905.96 o 
  -2   7   1    11305.79    20814.53   3626.36 o 
  -1   7   1    46863.57    53958.87   4121.91 o 
   0   7   1   404141.47   410384.59  16383.57 o 
   1   7   1    53611.00    59599.09   4172.99 o 
   2   7   1     9562.60    14580.29   2856.87 o 
   3   7   1    10672.64     9962.39   2985.51 o 
   4   7   1    23825.53    34343.76   3856.66 o 
   5   7   1    72577.51    80087.55   9131.94 o 
   6   7   1    49463.46    49306.60   4624.19 o 
   7   7   1    88248.43    97277.58   6391.68 o 
   8   7   1     9457.77     4521.43   3694.89 o 
   9   7   1    43811.91    48779.70   5261.78 o 
  10   7   1   111635.98   113611.04   7557.40 o 
  11   7   1   109225.55   117792.70   9785.21 o 
  12   7   1   109254.17    95002.09  12313.34 o 
  13   7   1   100909.24   110466.59  13479.38 o 
  14   7   1   136376.11   139580.61  14950.96 o 
  15   7   1    27793.85    28093.39  10186.29 o 
  16   7   1    97319.12    88488.45  13158.61 o 
  17   7   1    13648.74     2762.55   9921.66 o 
 -16   8   1    45276.68    61709.26  12206.96 o 
 -15   8   1    75290.91    60453.41  12161.19 o 
 -14   8   1    36778.94    25159.64  14146.64 o 
 -13   8   1    25367.22    26702.21   9860.33 o 
 -12   8   1    43723.52    41562.69  10359.37 o 
 -11   8   1    36936.35    42212.19   9666.38 o 
 -10   8   1   169372.33   178545.16  15040.99 o 
  -9   8   1    98903.25    93032.05   7926.38 o 
  -8   8   1    68945.02    70353.64   6741.37 o 
  -7   8   1    79591.94    89319.38   5701.33 o 
  -6   8   1   103375.82   101829.27   6292.37 o 
  -5   8   1    55720.62    62762.40   4743.18 o 
  -4   8   1   149437.86   158768.95   8352.18 o 
  -3   8   1     3149.62    11392.53   3378.69 o 
  -2   8   1    86261.66    78240.40   7123.69 o 
  -1   8   1   246932.05   255125.00  11153.63 o 
   0   8   1    12487.75     9494.11   3214.46 o 
   1   8   1   241998.17   251468.06  11076.42 o 
   2   8   1    95354.08    91489.37   6366.39 o 
   3   8   1     3158.48    14619.35   5784.77 o 
   4   8   1   141042.73   172777.41   9527.80 o 
   5   8   1    60822.57    60698.73   5008.06 o 
   6   8   1   104990.08   110323.51   6879.31 o 
   7   8   1    77858.89    80846.94   5919.17 o 
   8   8   1    61568.78    61220.05   6628.18 o 
   9   8   1   102673.71   109924.09   7268.21 o 
  10   8   1   172620.94   212222.52  15282.76 o 
  11   8   1    33830.99    32497.49   9483.17 o 
  12   8   1    44837.29    57643.21  10576.22 o 
  13   8   1    24198.87     8848.51  16899.37 o 
  14   8   1    35034.61    28518.92  15487.85 o 
  15   8   1    78108.96    66971.30  12923.49 o 
  16   8   1    50422.41    65972.63  12336.94 o 
 -16   9   1    61592.89    59223.49  14410.98 o 
 -15   9   1     3926.64     4055.11   9684.52 o 
 -14   9   1    30826.84    37057.94  12639.74 o 
 -13   9   1   120832.34   121574.61  14070.75 o 
 -12   9   1   403720.84   442554.34  26907.16 o 
 -11   9   1    52151.93    48871.48  10427.56 o 
 -10   9   1    48719.79    54944.47  10769.61 o 
  -9   9   1   166296.80   181736.83  19732.73 o 
  -8   9   1   177744.69   182513.06  11489.07 o 
  -7   9   1    16961.30    23814.70   5109.95 o 
  -6   9   1    19879.54    25339.76   5379.70 o 
  -5   9   1    84515.09    87162.59   5780.23 o 
  -4   9   1   150176.48   168264.64   9882.46 o 
  -3   9   1   106904.74   123187.63   6673.80 o 
  -2   9   1      696.32     1537.47   3801.57 o 
  -1   9   1    88097.61    96736.27   7542.59 o 
   0   9   1    75122.34    73275.05   5439.48 o 
   1   9   1    87116.67    97545.17   6067.42 o 
   2   9   1      245.18    -2557.20   3068.45 o 
   3   9   1   103771.45   109656.02   8427.87 o 
   4   9   1   161034.17   161184.06  12054.11 o 
   5   9   1    85665.27    84299.32   5955.39 o 
   6   9   1    18491.69    18226.50   5448.88 o 
   7   9   1    15753.68    14553.51   3873.52 o 
   8   9   1   177135.89   183938.70  10034.91 o 
   9   9   1   164515.64   171521.89   9818.82 o 
  10   9   1    50203.95    50097.11   9825.65 o 
  11   9   1    52931.21    67920.25  11343.76 o 
  12   9   1   395813.25   446540.28  27027.84 o 
  13   9   1   125427.43   125958.55  14095.61 o 
  14   9   1    31107.43    21603.53  10446.03 o 
  15   9   1     3226.30    -1610.20   9540.17 o 
  16   9   1    63493.96    57108.43  12187.34 o 
 -15  10   1    14529.02   -10875.42   8961.86 o 
 -14  10   1    24454.11    27847.88  10308.05 o 
 -13  10   1    13183.33     1090.74  11147.81 o 
 -12  10   1   128448.42   147852.39  15061.01 o 
 -11  10   1    55992.22    74206.01  11039.67 o 
 -10  10   1    33205.91    33781.68  10939.14 o 
  -9  10   1   310378.78   335372.72  31327.23 o 
  -8  10   1   620113.50   592844.94  31990.51 o 
  -7  10   1     3150.05     1001.92   3437.28 o 
  -6  10   1    82932.23    90350.80   7056.58 o 
  -5  10   1    20584.37    22751.86   3843.05 o 
  -4  10   1   214961.48   225274.75  10433.07 o 
  -3  10   1    58148.24    69630.85  11097.91 o 
  -2  10   1    29135.18    34586.97   4765.62 o 
  -1  10   1   222524.41   234724.91  10849.19 o 
   0  10   1   991485.00  1055358.50  44846.15 o 
   1  10   1   231659.77   243150.30  11967.92 o 
   2  10   1    32486.14    30472.75   4042.05 o 
   3  10   1    59864.71    78577.28  13360.67 o 
   4  10   1   211369.20   206348.81  10925.83 o 
   5  10   1    22667.43    22266.41   5849.75 o 
   6  10   1    73575.98    80639.06   6360.26 o 
   7  10   1     3628.83     5047.84   3908.65 o 
   8  10   1   630619.75   595912.13  24977.22 o 
   9  10   1   292361.19   285070.50  19669.46 o 
  10  10   1    34920.35    40086.32   9718.11 o 
  11  10   1    54363.41    43426.49  11489.78 o 
  12  10   1   133583.19   153415.33  15228.31 o 
  13  10   1    13115.24     9233.37   9648.07 o 
  14  10   1    23069.12    20083.29  10211.90 o 
  15  10   1    13270.21     1827.62   9766.36 o 
 -14  11   1    92644.57    82897.66  13232.27 o 
 -13  11   1    56076.76    45361.98  11396.87 o 
 -12  11   1    68513.19    81548.79  12459.67 o 
 -11  11   1    30684.96    28835.78   9628.48 o 
 -10  11   1    10862.07    17186.19   8342.96 o 
  -9  11   1   114865.83   100630.63  11648.14 o 
  -8  11   1    63994.89    55434.57   9325.98 o 
  -7  11   1    78031.80    75610.53   7439.44 o 
  -6  11   1    50438.55    55906.53   5596.92 o 
  -5  11   1    74665.76    81359.71   5994.00 o 
  -4  11   1    39352.51    40148.75   4562.41 o 
  -3  11   1   133665.72   147754.02   8371.87 o 
  -2  11   1    44483.75    42738.23   5287.08 o 
  -1  11   1   271678.88   311115.44  28519.75 o 
   0  11   1   549206.00   516615.13  20863.98 o 
   1  11   1   263619.16   292676.56  20401.93 o 
   2  11   1    43843.68    43090.98   4958.31 o 
   3  11   1   130292.49   136538.64   7964.33 o 
   4  11   1    40053.06    41352.45   6089.94 o 
   5  11   1    76225.27    72849.96   6140.78 o 
   6  11   1    62424.79    68787.40   5977.06 o 
   7  11   1    79789.25    87196.97   6642.18 o 
   8  11   1    65883.02    79993.60   7670.01 o 
   9  11   1   106999.89   101914.06  13362.39 o 
  10  11   1     9655.65     6372.03  10896.07 o 
  11  11   1    31651.74    31166.22   9836.65 o 
  12  11   1    70788.33    92448.54  12639.19 o 
  13  11   1    62907.74    72204.40  12197.29 o 
  14  11   1    96691.23   105540.68  13754.01 o 
 -14  12   1    19530.46    21254.59  16242.53 o 
 -13  12   1    66210.59    57232.64  12031.85 o 
 -12  12   1    78969.26    57289.73  11977.22 o 
 -11  12   1    26028.00    30643.64   9949.55 o 
 -10  12   1    10127.84    -1882.30   8165.91 o 
  -9  12   1    79768.45    96134.14  11690.85 o 
  -8  12   1    21389.23    20115.55   8231.69 o 
  -7  12   1     1274.64      894.29   6939.10 o 
  -6  12   1    71244.63    82504.30   9816.98 o 
  -5  12   1    41883.93    37481.19   4900.30 o 
  -4  12   1    35107.38    40778.11   4876.06 o 
  -3  12   1    72667.13    75827.52   5906.60 o 
  -2  12   1    91556.36    80646.23   7154.44 o 
  -1  12   1    38973.57    34824.43   4822.77 o 
   0  12   1    20563.60    25377.76   4454.65 o 
   1  12   1    40212.07    43552.98   4837.79 o 
   2  12   1    85108.70    92972.48   5854.88 o 
   3  12   1    68212.53    72682.23   6086.37 o 
   4  12   1    40183.79    42777.68   5041.58 o 
   5  12   1    46617.21    52627.91   5562.54 o 
   6  12   1    68376.68    65234.13   6326.98 o 
   7  12   1     1351.37     -814.98   5514.59 o 
   8  12   1    22733.45    33297.93   8737.60 o 
   9  12   1    79328.40    79836.19  11610.81 o 
  10  12   1     8280.59    10333.53   8823.65 o 
  11  12   1    24694.71    26377.73  10137.75 o 
  12  12   1    77437.76    62601.49  11985.37 o 
  13  12   1    63849.33    79338.51  12487.33 o 
  14  12   1    15039.75    15362.85  10589.62 o 
 -13  13   1    33353.86    24126.77  11143.44 o 
 -12  13   1    22807.69    22913.04  10155.99 o 
 -11  13   1    50922.75    61763.58  11673.82 o 
 -10  13   1    42185.45    38754.34  10389.97 o 
  -9  13   1    15872.37    14024.23   8651.10 o 
  -8  13   1    71806.36    70357.79  10379.54 o 
  -7  13   1     7124.87     2355.45   6995.87 o 
  -6  13   1    63572.18    66175.69   7162.47 o 
  -5  13   1    42059.43    37967.93   5045.44 o 
  -4  13   1    48353.71    43657.31   5359.74 o 
  -3  13   1   164059.20   155696.31   8879.81 o 
  -2  13   1    40827.59    46608.49   6258.88 o 
  -1  13   1    32723.11    35971.68   5562.20 o 
   0  13   1    91660.22    96312.73   8856.52 o 
   1  13   1    33280.80    42788.63   5190.51 o 
   2  13   1    40752.48    51774.87   9360.25 o 
   3  13   1   153388.03   148077.45   8884.76 o 
   4  13   1    52143.48    51142.99   5678.45 o 
   5  13   1    37764.50    44733.99   7238.52 o 
   6  13   1    64446.02    59261.61   7411.48 o 
   7  13   1     8272.50     6867.23   7432.21 o 
   8  13   1    69921.88    72284.66  10711.71 o 
   9  13   1    16375.36    14638.94   8713.40 o 
  10  13   1    43431.40    32870.90  12899.82 o 
  11  13   1    58502.88    50522.40  11482.38 o 
  12  13   1    21526.34    10794.91  13214.48 o 
  13  13   1    32118.55    32338.09  10990.02 o 
 -12  14   1   116627.45   134363.78  15047.12 o 
 -11  14   1    86359.29    84226.23  20144.72 o 
 -10  14   1     6108.62    20602.27   9191.21 o 
  -9  14   1    25499.81    42101.21   9466.85 o 
  -8  14   1    16498.19    11520.87   7984.88 o 
  -7  14   1    17908.49    27753.03   8184.67 o 
  -6  14   1    15153.50    25369.32   7647.96 o 
  -5  14   1     2030.61     4617.25   5092.91 o 
  -4  14   1   765423.06   742560.56  29869.35 o 
  -3  14   1    66464.44    58790.50   6885.62 o 
  -2  14   1       54.71     4437.87   5294.61 o 
  -1  14   1     3263.20     1579.48   4339.31 o 
   0  14   1    42799.41    43581.93   5581.38 o 
   1  14   1     3018.16     -901.55   4254.58 o 
   2  14   1      159.39     2717.47   4390.29 o 
   3  14   1    65339.68    70967.55   7331.52 o 
   4  14   1   768837.81   742804.81  29972.59 o 
   5  14   1     1757.31     1459.73   4977.17 o 
   6  14   1    16592.13    16359.49   5871.37 o 
   7  14   1    17100.78    10914.39   7650.69 o 
   8  14   1    14581.87    -1518.99  13269.49 o 
   9  14   1    25975.16    28340.67  10596.46 o 
  10  14   1     5024.04     8282.28   9069.67 o 
  11  14   1    90398.03    94611.55  14290.75 o 
  12  14   1   116061.05   109845.12  14388.22 o 
 -11  15   1    89659.78    78735.37  14516.48 o 
 -10  15   1   115153.03    80034.55  12236.68 o 
  -9  15   1   312687.53   294952.41  42466.57 o 
  -8  15   1   190432.25   172691.89  15521.44 o 
  -7  15   1    69686.39    61253.44  10297.08 o 
  -6  15   1    49148.71    50017.86  13630.90 o 
  -5  15   1    69448.87    71247.59   7666.96 o 
  -4  15   1     6141.51     6243.63   5609.50 o 
  -3  15   1    80461.77    81119.49  11056.45 o 
  -2  15   1     7951.26     -597.62   4805.08 o 
  -1  15   1   169294.30   141059.88  10318.38 o 
   0  15   1    38754.87    34561.90   5720.06 o 
   1  15   1   171782.89   166382.95   9572.55 o 
   2  15   1     9190.26    10572.93   6522.82 o 
   3  15   1    86379.33    79520.77   7090.04 o 
   4  15   1     4490.77     7035.14   4990.11 o 
   5  15   1    67516.22    74356.14   9857.10 o 
   6  15   1    53238.39    48995.80  10878.84 o 
   7  15   1    68269.63    94277.97  16021.78 o 
   8  15   1   193905.39   199092.27  16104.45 o 
   9  15   1   319082.97   324550.94  21211.84 o 
  10  15   1   113580.00   104393.11  12986.69 o 
  11  15   1    87854.05    95916.81  13369.59 o 
 -10  16   1    36404.94    11857.07   9510.67 o 
  -9  16   1   283166.31   263751.78  22452.74 o 
  -8  16   1   180082.20   198789.73  19812.06 o 
  -7  16   1    15295.07     2924.64   7954.22 o 
  -6  16   1    43265.69    52685.59   9610.11 o 
  -5  16   1    46032.57    51899.75   9821.40 o 
  -4  16   1   136374.09   135819.48  10426.77 o 
  -3  16   1    44657.71    39353.00   6920.35 o 
  -2  16   1    15799.12     9779.24   4806.66 o 
  -1  16   1    41528.43    41778.78   6933.56 o 
   0  16   1   264423.41   251281.28  12821.31 o 
   1  16   1    47933.02    47099.79   5614.10 o 
   2  16   1    16204.63     9169.52   5092.43 o 
   3  16   1    45686.15    47946.00   6102.34 o 
   4  16   1   140336.42   151717.98  11438.58 o 
   5  16   1    46508.29    40538.32   8686.59 o 
   6  16   1    45823.46    36476.84   9250.28 o 
   7  16   1    16318.41     8576.61   9261.15 o 
   8  16   1   178588.52   169755.63  16795.14 o 
   9  16   1   272417.41   266106.38  19500.16 o 
  10  16   1    31371.95    34748.09  10765.39 o 
  -8  17   1    36657.80    35575.23   9722.13 o 
  -7  17   1    29739.16    31741.47  12536.00 o 
  -6  17   1    25822.72    29434.55   8812.55 o 
  -5  17   1    75240.82    68226.38  10285.52 o 
  -4  17   1    83540.46    73346.91  10107.57 o 
  -3  17   1   101412.77   103996.08   9395.49 o 
  -2  17   1    88897.11   102805.64  11150.13 o 
  -1  17   1    26187.48    18804.44   6284.16 o 
   0  17   1       50.07     7173.19   5689.39 o 
   1  17   1    27887.93    20591.95   5656.48 o 
   2  17   1    92578.70    92704.47   7945.63 o 
   3  17   1   109102.67   105072.66   9528.66 o 
   4  17   1    84100.32    77098.59   8532.38 o 
   5  17   1    73663.27    76497.71  10510.42 o 
   6  17   1    27383.57    34761.06   9304.24 o 
   7  17   1    30368.35    35558.66   9533.34 o 
   8  17   1    36875.93    35163.48  10357.01 o 
  -6  18   1     4403.56     3239.92   7734.01 o 
  -5  18   1    27124.72    43016.40  13187.44 o 
  -4  18   1    31889.73    26865.92   8540.02 o 
  -3  18   1    16501.15    19521.07   7796.62 o 
  -2  18   1    38816.54    33289.43   7277.55 o 
  -1  18   1    84005.05    83532.90   7567.55 o 
   0  18   1        8.34      -52.23   4937.83 o 
   1  18   1    84298.79    76723.42   8498.55 o 
   2  18   1    40018.04    36867.50   7364.27 o 
   3  18   1    15243.01    18885.09   9454.23 o 
   4  18   1    31592.10    31463.29   8707.23 o 
   5  18   1    23759.60    21950.23   8470.67 o 
   6  18   1     4504.90    12970.49   8304.95 o 
  -1  19   1     6777.71     4874.20   6241.56 o 
   0  19   1   112058.51   116671.20   9915.98 o 
   1  19   1     7065.72    10082.23   7425.34 o 
   0   0   2   613349.19   623284.94  27622.27 o 
   1   0   2  1412363.13  1474995.75  43922.30 o 
   2   0   2    32055.59    34425.59   1843.90 o 
   3   0   2   305660.81   295770.59  11755.79 o 
   4   0   2   312374.72   293669.97  12147.64 o 
   5   0   2     1103.30     1526.06   2760.10 o 
   6   0   2    17285.12    19444.70   3685.95 o 
   7   0   2   386424.41   340978.88  14720.36 o 
   8   0   2   977351.13   896192.69  34835.84 o 
   9   0   2   315325.19   298732.16  14061.47 o 
  10   0   2   361950.16   327937.03  15277.79 o 
  11   0   2    37125.63    34329.27   5979.89 o 
  12   0   2   174328.86   174178.89  11545.73 o 
  13   0   2     5170.95    12320.87   7306.81 o 
  14   0   2     1779.77     2112.97   7229.89 o 
  15   0   2    72477.38    90771.47   9198.61 o 
  16   0   2   142148.42   147082.09  12275.31 o 
  17   0   2       73.96      -96.37   7705.92 o 
  18   0   2    38999.52    38769.81  12565.46 o 
 -18   1   2    34149.68    40201.21  16211.94 o 
 -17   1   2      715.33    -2713.48  11633.37 o 
 -16   1   2    16017.04    21782.19   7265.21 o 
 -15   1   2    49555.09    60693.10   8437.20 o 
 -14   1   2     1364.38     3566.76   6279.74 o 
 -13   1   2   105515.17    99220.28  10818.17 o 
 -12   1   2   158434.56   151174.61  12225.34 o 
 -11   1   2     1429.37    -2656.25   4754.00 o 
 -10   1   2    14276.21    14894.16   4783.04 o 
  -9   1   2   380532.25   358383.94  16117.90 o 
  -8   1   2   667692.13   601557.31  24166.07 o 
  -7   1   2   210122.34   187391.72   9654.75 o 
  -6   1   2   192371.89   178744.80   8537.81 o 
  -5   1   2   332652.06   308280.16  17280.77 o 
  -4   1   2   451006.66   447578.78  18825.13 o 
  -3   1   2    36759.55    38898.16   3907.19 o 
  -2   1   2   185389.56   197496.66   9694.68 o 
   0   1   2  1308054.25  1349850.50  40494.08 o 
   1   1   2    73607.69    75358.59   2947.06 o 
   2   1   2   190775.36   200917.38   8736.92 o 
   3   1   2    37170.73    41804.95   2767.05 o 
   4   1   2   460222.00   442826.50  15965.77 o 
   5   1   2   334296.81   308559.53  11868.18 o 
   6   1   2   165783.08   164119.59   8560.25 o 
   7   1   2   216598.89   209691.53   9897.38 o 
   8   1   2   660692.31   585815.13  24164.64 o 
   9   1   2   373945.03   364392.13  16268.37 o 
  10   1   2    14965.52    15120.81   5104.11 o 
  11   1   2     1063.23    -3265.23   4728.77 o 
  12   1   2   158059.92   149965.77  10799.45 o 
  13   1   2   104029.53   117959.47  15101.69 o 
  14   1   2     1340.26     2563.35   6280.61 o 
  15   1   2    47098.81    57719.52   9131.92 o 
  16   1   2    14188.94     7358.54   7822.44 o 
  17   1   2      461.82   -11781.90   7069.05 o 
  18   1   2    32546.81    31651.92  14967.56 o 
 -18   2   2    42588.48    47387.49  15883.42 o 
 -17   2   2    85970.37   106937.65  15587.15 o 
 -16   2   2     3694.01    13565.22  10940.18 o 
 -15   2   2     6279.29     4491.77   6766.09 o 
 -14   2   2    38678.61    41265.97   7384.26 o 
 -13   2   2   161137.00   164603.38  10854.99 o 
 -12   2   2    35994.53    33915.87   8873.03 o 
 -11   2   2   122832.38   130655.89   8605.48 o 
 -10   2   2    97830.80   110268.83  12997.17 o 
  -9   2   2    54870.43    58846.44   6068.53 o 
  -8   2   2    29437.67    28410.35   5203.58 o 
  -7   2   2      281.24    -2749.08   3919.53 o 
  -6   2   2    44081.21    42144.10   4969.91 o 
  -5   2   2   312547.06   276058.22  15878.71 o 
  -4   2   2   341772.00   348106.06  17049.32 o 
  -3   2   2   141590.13   137894.17  13410.87 o 
  -2   2   2    14954.01    17059.67   2450.73 o 
  -1   2   2    68386.51    69721.14   3282.61 o 
   0   2   2     2351.70     1026.89   1347.62 o 
   1   2   2    69646.52    73879.77   4549.97 o 
   2   2   2    12710.30    16990.81   1980.49 o 
   3   2   2   145418.16   134316.64   7821.46 o 
   4   2   2   334818.78   334893.72  13339.46 o 
   5   2   2   334458.19   298010.38  16487.46 o 
   6   2   2    37168.82    42046.03   3825.25 o 
   7   2   2      842.29    -1775.19   3710.68 o 
   8   2   2    32656.58    34884.98   5656.05 o 
   9   2   2    55350.09    74045.83   6709.87 o 
  10   2   2    97028.20    94767.97   7431.24 o 
  11   2   2   111883.36   113740.38   8444.67 o 
  12   2   2    36284.32    44799.32   9182.93 o 
  13   2   2   156906.31   167468.72  10935.81 o 
  14   2   2    40732.18    44814.38   7610.34 o 
  15   2   2     7300.76    10923.11   7342.58 o 
  16   2   2     2959.15    10350.57   6464.41 o 
  17   2   2    86972.20   109715.93  11797.44 o 
  18   2   2    40488.52    32482.82  19356.62 o 
 -18   3   2    66804.57    56644.74  13037.28 o 
 -17   3   2    75894.79    57096.71  11689.95 o 
 -16   3   2   120828.88   129455.02  16222.50 o 
 -15   3   2   158365.83   181573.84  17908.19 o 
 -14   3   2     7211.21      396.62   6500.60 o 
 -13   3   2    50542.71    65955.49   8320.46 o 
 -12   3   2    78215.62    91104.83   8624.89 o 
 -11   3   2    27274.88    29039.56   6054.13 o 
 -10   3   2    63360.07    67519.43   7938.77 o 
  -9   3   2    65187.47    89852.37   8164.68 o 
  -8   3   2    14150.63    17257.76   6751.73 o 
  -7   3   2   145012.81   141216.44  14279.38 o 
  -6   3   2    19689.84    21825.54   5044.56 o 
  -5   3   2   147526.14   137870.58   9059.61 o 
  -4   3   2   303072.31   289154.53  18357.07 o 
  -3   3   2   262911.06   256937.48  15943.96 o 
  -2   3   2    13993.14    20767.77   7237.51 o 
  -1   3   2    61208.53    71722.14   7169.65 o 
   0   3   2      297.37     1955.03   1574.73 o 
   1   3   2    63204.43    70286.67   3351.27 o 
   2   3   2    15993.13    20877.59   2104.63 o 
   3   3   2   270180.94   261957.19  13375.27 o 
   4   3   2   319077.06   306733.31  15257.54 o 
   5   3   2   136616.42   153224.31   9083.00 o 
   6   3   2    13066.84    13364.60   3313.99 o 
   7   3   2   149719.50   145817.47   8621.12 o 
   8   3   2    13159.67     8464.94   4026.29 o 
   9   3   2    68572.65    58610.55   5641.20 o 
  10   3   2    62968.04    66152.87   5840.14 o 
  11   3   2    26731.37    27406.86   8344.09 o 
  12   3   2    82113.55    84350.95   7254.02 o 
  13   3   2    46971.64    43891.97   6710.97 o 
  14   3   2     7647.14     2925.42   6714.83 o 
  15   3   2   158633.31   158978.42  12537.83 o 
  16   3   2   117072.77   116921.75  13517.25 o 
  17   3   2    73088.96    86015.80  12345.29 o 
  18   3   2    67502.30    92206.87  14156.47 o 
 -17   4   2    34119.72    38433.89  10672.10 o 
 -16   4   2    46991.80    41637.78  10545.66 o 
 -15   4   2    14597.82    15707.82   9338.59 o 
 -14   4   2    76391.47    81362.21  11664.14 o 
 -13   4   2   262668.25   269173.84  14481.91 o 
 -12   4   2   243174.39   238586.67  15087.89 o 
 -11   4   2   247084.72   274951.78  20328.33 o 
 -10   4   2    70117.64    78699.35   6344.10 o 
  -9   4   2   195577.08   205797.42  12449.79 o 
  -8   4   2    69718.47    72395.37   9985.07 o 
  -7   4   2    93573.99    95474.07   9298.51 o 
  -6   4   2    49950.57    57431.40   7360.76 o 
  -5   4   2   201172.73   211147.20  22527.34 o 
  -4   4   2   441600.84   426004.53  21052.09 o 
  -3   4   2   160046.20   148340.72   9809.69 o 
  -2   4   2    41550.31    49060.71   4153.68 o 
  -1   4   2    80547.37    89547.83   7698.53 o 
   0   4   2   439345.50   445654.34  17155.75 o 
   1   4   2    81067.53    80565.64   3991.04 o 
   2   4   2    39916.63    40837.03   2746.12 o 
   3   4   2   157494.03   157943.19   7878.74 o 
   4   4   2   446043.44   429663.50  20663.45 o 
   5   4   2   228828.97   234683.70  11894.08 o 
   6   4   2    48851.13    60172.53   5532.89 o 
   7   4   2    92339.73   123176.75  12810.54 o 
   8   4   2    69451.17    80302.47   5540.35 o 
   9   4   2   203706.39   232142.75  11341.01 o 
  10   4   2    73115.57    61422.08   8699.02 o 
  11   4   2   250767.89   242089.73  14866.34 o 
  12   4   2   233246.78   230321.20  16154.21 o 
  13   4   2   269807.09   286162.78  16207.29 o 
  14   4   2    67760.66    82283.25   9322.15 o 
  15   4   2    17932.55    32976.19   9899.46 o 
  16   4   2    50173.74    67829.93  13758.24 o 
  17   4   2    35377.62    43529.80  12158.93 o 
 -17   5   2    56180.27    57074.92  11527.72 o 
 -16   5   2   130098.24   149717.89  14767.83 o 
 -15   5   2    27760.29    23134.61   9395.80 o 
 -14   5   2    92951.24    91872.55  12812.80 o 
 -13   5   2    79360.38    78120.52  14518.91 o 
 -12   5   2   188756.59   194321.70  12777.38 o 
 -11   5   2     1462.52     9495.91   4515.61 o 
 -10   5   2     1100.37    15643.11   5221.84 o 
  -9   5   2   182097.61   205072.48  20559.19 o 
  -8   5   2  1048722.38  1163691.00  60411.27 o 
  -7   5   2   205030.11   237812.67  19953.01 o 
  -6   5   2    10878.30    15291.30   4150.07 o 
  -5   5   2    87174.22    91767.72   5986.32 o 
  -4   5   2   417896.16   397829.25  15712.42 o 
  -3   5   2   201069.59   228364.09   9370.90 o 
  -2   5   2    14222.40    15568.10   3043.98 o 
  -1   5   2   247887.78   235715.66   9882.70 o 
   0   5   2  1378106.50  1334887.88  49243.27 o 
   1   5   2   250314.81   244432.48   9929.80 o 
   2   5   2    13443.94    16671.01   2096.00 o 
   3   5   2   201162.59   196042.80  10354.62 o 
   4   5   2   408586.28   386436.09  17666.40 o 
   5   5   2    81707.96    96594.52   6193.75 o 
   6   5   2    10512.46    10949.37   3494.61 o 
   7   5   2   208836.50   261681.13  19802.61 o 
   8   5   2  1066225.63  1070540.50  51958.02 o 
   9   5   2   184994.53   225927.58  18843.73 o 
  10   5   2      496.11     1972.53   4404.36 o 
  11   5   2     1320.74    -7230.08   5664.12 o 
  12   5   2   187729.31   193921.31  13611.42 o 
  13   5   2    79717.55    89850.69   9190.49 o 
  14   5   2    95714.46    78899.91  11973.19 o 
  15   5   2    28652.64    27328.86  10171.86 o 
  16   5   2   123433.85   119243.44  14365.96 o 
  17   5   2    57056.16    52128.31  11596.77 o 
 -17   6   2     7607.82      187.50   9324.36 o 
 -16   6   2    34329.57    38337.05  10510.35 o 
 -15   6   2    61835.51    52338.87  11312.95 o 
 -14   6   2   137725.95   159577.39  14595.39 o 
 -13   6   2   198448.97   210547.45  16313.43 o 
 -12   6   2   114889.95   120471.98  10126.58 o 
 -11   6   2    46303.17    49289.61   8216.95 o 
 -10   6   2    42699.24    55034.54   9354.56 o 
  -9   6   2   109684.16   121775.91  16710.08 o 
  -8   6   2   238607.34   286992.81  57403.63 o 
  -7   6   2   181775.84   197128.70  18702.61 o 
  -6   6   2    36207.43    40141.16   4469.99 o 
  -5   6   2    10844.83    13190.80   5118.05 o 
  -4   6   2    81928.91    83258.00   4883.17 o 
  -3   6   2   176210.83   184966.67   8459.36 o 
  -2   6   2    15488.08    17532.74   3075.61 o 
  -1   6   2   290064.72   279975.56  11233.39 o 
   0   6   2    24837.40    31614.69   4747.85 o 
   1   6   2   272717.50   261306.77  11129.44 o 
   2   6   2     9752.64     9843.51   2207.78 o 
   3   6   2   185717.38   199632.11  12916.40 o 
   4   6   2    79211.78    86348.09   5295.49 o 
   5   6   2    12955.18    16746.38   4857.58 o 
   6   6   2    35235.81    42764.56   6824.94 o 
   7   6   2   189385.48   192171.88  11083.53 o 
   8   6   2   243542.55   254579.77  14771.05 o 
   9   6   2   105512.35   129970.09   7984.54 o 
  10   6   2    43222.76    50511.97   6991.90 o 
  11   6   2    49227.17    45871.02   9481.98 o 
  12   6   2   121231.77   130357.53  10392.11 o 
  13   6   2   200895.98   177282.70  16034.18 o 
  14   6   2   141292.86   127931.76  14360.78 o 
  15   6   2    63125.08    64600.46  11714.34 o 
  16   6   2    36945.00    39936.20  11202.13 o 
  17   6   2     7897.21      133.03   9975.65 o 
 -17   7   2    16725.20    25464.46  10433.33 o 
 -16   7   2    21352.20    17875.36  10386.85 o 
 -15   7   2    18262.32    26005.69  10345.32 o 
 -14   7   2    40571.67    55761.53  12094.97 o 
 -13   7   2    92672.39    85139.53  11886.43 o 
 -12   7   2    90968.45    78025.11  11541.91 o 
 -11   7   2     9951.18    16498.70   8223.94 o 
 -10   7   2    29128.94    27838.29  10326.29 o 
  -9   7   2      337.52     1062.01   6005.16 o 
  -8   7   2    26805.52    30372.43   4251.40 o 
  -7   7   2    80813.88    91896.95   6865.21 o 
  -6   7   2    82453.97    93296.42   9442.03 o 
  -5   7   2   208591.89   216013.23  10113.94 o 
  -4   7   2    12003.64    15079.65   2986.50 o 
  -3   7   2     3535.65     2077.24   3140.74 o 
  -2   7   2   468848.31   463188.00  19244.88 o 
  -1   7   2   175828.56   178726.08   7984.34 o 
   0   7   2    90223.37    95819.48   5443.42 o 
   1   7   2   169000.91   161344.77   7835.22 o 
   2   7   2   448257.41   421987.50  16019.12 o 
   3   7   2     3870.07     3330.58   2814.88 o 
   4   7   2    15055.42    15363.42   3593.71 o 
   5   7   2   216723.56   227884.14  11948.11 o 
   6   7   2    93932.66   117030.38   9870.82 o 
   7   7   2    86012.01   103367.65   6473.54 o 
   8   7   2    23044.84    26170.06   5890.90 o 
   9   7   2      317.12     2990.32   4031.30 o 
  10   7   2    34410.31    40130.75   5513.92 o 
  11   7   2    11039.23    21087.03   7059.31 o 
  12   7   2    98325.70   114796.48  12547.17 o 
  13   7   2    88650.63    72596.48  11899.81 o 
  14   7   2    39039.80    30874.22  10559.02 o 
  15   7   2    20419.70    32407.57  10731.72 o 
  16   7   2    21503.39    17775.95  10227.54 o 
  17   7   2    17275.55    -6158.76  10003.34 o 
 -16   8   2    92922.63    92406.84  13170.18 o 
 -15   8   2    17391.99    12147.68   9790.62 o 
 -14   8   2    15779.94    11508.75   9586.23 o 
 -13   8   2    81217.98    87472.87  12175.92 o 
 -12   8   2    12678.37     -370.68   8611.17 o 
 -11   8   2    24901.70    35626.78   9355.09 o 
 -10   8   2    31234.49    17285.44   7840.10 o 
  -9   8   2    35276.42    42473.84  11973.04 o 
  -8   8   2    14971.82    10086.57   4494.59 o 
  -7   8   2   110720.36   111417.33   7744.70 o 
  -6   8   2    14814.71    15426.87   2978.94 o 
  -5   8   2   118663.77   122701.38   6770.53 o 
  -4   8   2    68343.84    72110.42   5333.54 o 
  -3   8   2   118746.84   121170.11  10722.16 o 
  -2   8   2    91649.20    90211.65   6457.27 o 
  -1   8   2   210687.72   211442.03  10064.12 o 
   0   8   2    52096.00    52671.02   4441.89 o 
   1   8   2   226481.69   234416.19  10146.94 o 
   2   8   2    88319.41    96461.29   5364.87 o 
   3   8   2   117712.03   136195.83  11299.85 o 
   4   8   2    69285.06    83710.23   5945.30 o 
   5   8   2   111575.63   126335.09   7173.30 o 
   6   8   2    11688.27    13373.77   5154.24 o 
   7   8   2   107802.30   117543.98   7246.17 o 
   8   8   2    14104.09     6112.61   4751.19 o 
   9   8   2    29087.12    32781.63   4946.01 o 
  10   8   2    32199.63    43304.66   5304.96 o 
  11   8   2    24655.31    21391.33   9673.21 o 
  12   8   2    11716.47    20574.06   9222.04 o 
  13   8   2    83100.02    84734.05  12104.74 o 
  14   8   2    16696.48     6194.68   9511.82 o 
  15   8   2    19712.27    12999.67  10044.43 o 
  16   8   2    84178.66    95536.32  18884.14 o 
 -16   9   2   185463.36   190807.25  17586.87 o 
 -15   9   2    71193.60    63246.30  12003.74 o 
 -14   9   2    39048.72    17405.48  10507.08 o 
 -13   9   2    28247.08    23089.34  10083.64 o 
 -12   9   2   230473.42   239183.22  18384.80 o 
 -11   9   2    36831.54    38597.93   9501.99 o 
 -10   9   2    19103.08    20399.63  13207.10 o 
  -9   9   2    53160.78    61975.82  13346.59 o 
  -8   9   2     9120.03     2302.21   3490.32 o 
  -7   9   2    62559.89    78151.06   6588.78 o 
  -6   9   2   116954.89   123148.77   7547.00 o 
  -5   9   2    29922.21    30900.43   5098.19 o 
  -4   9   2  1208592.13  1210533.38  46599.27 o 
  -3   9   2   104432.01   110235.48   7221.70 o 
  -2   9   2    38538.69    38608.67   4845.17 o 
  -1   9   2    93421.41   106894.55   6283.67 o 
   0   9   2     1606.03      851.70   6561.46 o 
   1   9   2    91084.59    97242.47   6349.13 o 
   2   9   2    38827.87    45754.81   3961.12 o 
   3   9   2   103388.73   113240.30   6942.79 o 
   4   9   2  1216739.50  1279666.00  46823.87 o 
   5   9   2    31113.53    28825.99   4900.20 o 
   6   9   2   113558.19   118546.74   8403.91 o 
   7   9   2    63308.04    80264.41   6122.34 o 
   8   9   2     9016.63    11763.02   4481.58 o 
   9   9   2    59334.48    72277.50   6247.58 o 
  10   9   2    18944.81     6325.35   8017.63 o 
  11   9   2    41207.96    47108.96   9808.37 o 
  12   9   2   237205.34   238297.14  18362.23 o 
  13   9   2    28938.80    20289.52   9676.88 o 
  14   9   2    38952.56    37176.85  11820.17 o 
  15   9   2    76462.52    63338.67  12159.40 o 
  16   9   2   199015.91   190549.41  17848.08 o 
 -15  10   2    22325.91    33421.84  10899.59 o 
 -14  10   2    22786.13    16620.75  10118.43 o 
 -13  10   2    42320.27    39851.98  10942.45 o 
 -12  10   2   148679.64   150203.25  14954.70 o 
 -11  10   2   101387.36    97829.63  12047.60 o 
 -10  10   2    96882.58   118073.95  15652.20 o 
  -9  10   2   145354.17   160739.39  18395.81 o 
  -8  10   2    56944.77    61343.65   9029.10 o 
  -7  10   2    57766.91    67680.63   6495.05 o 
  -6  10   2     3787.32     6554.22   3345.00 o 
  -5  10   2   115226.79   121723.84   7246.76 o 
  -4  10   2   156629.61   153049.95   8079.89 o 
  -3  10   2    93842.19   107113.57  14464.00 o 
  -2  10   2    17906.66    13031.23   4893.83 o 
  -1  10   2   144589.14   188843.59  16492.51 o 
   0  10   2  1114243.75  1093351.13  41379.15 o 
   1  10   2   148213.48   131231.52  10936.41 o 
   2  10   2    16938.40    20990.89   3247.58 o 
   3  10   2    98334.46    97143.61   8385.57 o 
   4  10   2   157977.44   156278.08   8789.41 o 
   5  10   2   115555.27   130639.38  10512.12 o 
   6  10   2     5041.99     2979.49   3880.48 o 
   7  10   2    53448.57    62912.32   5897.96 o 
   8  10   2    58727.57    63622.41   6191.33 o 
   9  10   2   145922.61   161578.02  11212.81 o 
  10  10   2    99774.69   106409.07  12289.28 o 
  11  10   2   105034.89    98355.51  12508.32 o 
  12  10   2   146943.23   134292.34  14509.43 o 
  13  10   2    43582.79    51383.70  10611.55 o 
  14  10   2    21413.93    21124.97   9962.06 o 
  15  10   2    20719.38    31425.57  10798.64 o 
 -14  11   2    62149.53    58820.91  13319.69 o 
 -13  11   2    47723.77    40761.16  11183.08 o 
 -12  11   2     2568.01    -4774.38   8557.95 o 
 -11  11   2    28230.04    16899.61   8919.06 o 
 -10  11   2    33584.34    21406.98   9043.50 o 
  -9  11   2    65757.38    73313.16  10641.95 o 
  -8  11   2   146835.33   133211.16  12702.76 o 
  -7  11   2    47954.56    53363.52   7554.83 o 
  -6  11   2    51966.57    54780.01   5299.49 o 
  -5  11   2    27657.96    26078.19   4117.81 o 
  -4  11   2    42125.06    50311.94   4790.25 o 
  -3  11   2    11258.98    21134.74   5279.22 o 
  -2  11   2   105850.18   106991.70   7554.13 o 
  -1  11   2   447655.00   450384.31  18421.37 o 
   0  11   2    62640.83    81958.78  13801.45 o 
   1  11   2   448199.66   444166.38  18325.85 o 
   2  11   2   112423.14   116489.65   6304.79 o 
   3  11   2    11085.85    12669.35   3898.63 o 
   4  11   2    38219.23    41350.43   4867.89 o 
   5  11   2    28385.38    26807.82   4560.76 o 
   6  11   2    55587.39    70797.95   6102.45 o 
   7  11   2    43567.15    51544.61   6074.18 o 
   8  11   2   141484.39   140171.39  10476.61 o 
   9  11   2    66543.79    66290.07  10589.00 o 
  10  11   2    32447.23    31973.84  10081.21 o 
  11  11   2    30549.04    31962.68  10504.03 o 
  12  11   2     2605.93    -2523.79   8709.43 o 
  13  11   2    49873.09    61590.89  12335.41 o 
  14  11   2    57146.43    70877.17  16437.82 o 
 -14  12   2    97590.31    73668.48  13136.02 o 
 -13  12   2    90845.38    87714.58  13048.00 o 
 -12  12   2    38867.55    34669.61  10569.86 o 
 -11  12   2    43953.32    27765.84  14322.65 o 
 -10  12   2   108371.47   110629.42  12708.49 o 
  -9  12   2    33327.98    27536.80  16467.21 o 
  -8  12   2     9860.49     9178.57   9249.84 o 
  -7  12   2    38745.27    37605.14   8328.56 o 
  -6  12   2    55054.77    50965.36   6616.25 o 
  -5  12   2     1849.54     4551.40   3753.58 o 
  -4  12   2    12417.64     8671.11   5709.62 o 
  -3  12   2    43595.96    53925.43   5260.42 o 
  -2  12   2    23743.16    18478.91  13996.95 o 
  -1  12   2    37243.65    37520.84   4775.15 o 
   0  12   2    64425.63    77695.09   5934.84 o 
   1  12   2    35989.66    40534.42   4758.37 o 
   2  12   2    25851.03    18402.48   5388.45 o 
   3  12   2    46879.95    49804.21   5521.24 o 
   4  12   2    13471.92    11435.95   6019.04 o 
   5  12   2     3209.11     3853.19   6202.81 o 
   6  12   2    64219.73    68283.64   6280.07 o 
   7  12   2    39820.08    39221.40   7542.99 o 
   8  12   2     9349.88      538.46   9909.14 o 
   9  12   2    27543.39    22243.98   9389.25 o 
  10  12   2   109434.76   113705.34  13349.92 o 
  11  12   2    47334.96    38947.68  10622.50 o 
  12  12   2    42636.14    51900.22  11264.73 o 
  13  12   2    87035.27    81888.55  13041.13 o 
  14  12   2   101012.33   105503.42  14026.79 o 
 -13  13   2     6509.85     3802.06   9906.79 o 
 -12  13   2     1120.56     5080.92  20885.64 o 
 -11  13   2    38430.61    40595.88  14905.74 o 
 -10  13   2    47958.14    42572.23  10113.18 o 
  -9  13   2    87450.41    83214.93  11851.14 o 
  -8  13   2   211574.19   228014.53  25060.21 o 
  -7  13   2    12310.23    27434.21   7743.46 o 
  -6  13   2    24134.07    19167.88   5242.86 o 
  -5  13   2   104715.23   100033.17  11540.73 o 
  -4  13   2    46763.77    58082.63   5632.13 o 
  -3  13   2    45737.54    46336.92   5388.85 o 
  -2  13   2    83009.23    91493.41   7586.93 o 
  -1  13   2    56704.80    58534.79   6571.22 o 
   0  13   2    17172.39    11949.26   5373.69 o 
   1  13   2    56877.61    62075.97   5796.33 o 
   2  13   2    83832.63    81387.44   6588.74 o 
   3  13   2    45758.32    52280.76   5677.18 o 
   4  13   2    47430.75    47196.64   5849.58 o 
   5  13   2   103163.14   102927.06   7742.54 o 
   6  13   2    21463.14    20523.82   4986.43 o 
   7  13   2    13727.41    -3918.16   7749.61 o 
   8  13   2   214015.70   203420.80  16483.77 o 
   9  13   2    85196.20   110147.63  13790.68 o 
  10  13   2    50133.04    52154.47  11036.67 o 
  11  13   2    37099.86    27337.49  10459.36 o 
  12  13   2      338.23   -12677.87   8855.67 o 
  13  13   2     7231.57    14344.93   9818.07 o 
 -12  14   2   184152.34   174504.22  19493.73 o 
 -11  14   2    30857.57    21164.25   9941.84 o 
 -10  14   2    33663.79    28594.42   9544.97 o 
  -9  14   2    14873.67    24227.19   8883.29 o 
  -8  14   2    82917.30    86736.65  11335.27 o 
  -7  14   2   112108.84   104019.22  11451.76 o 
  -6  14   2     1834.44     6042.19   6887.73 o 
  -5  14   2   137852.23   148284.33  10112.74 o 
  -4  14   2   100248.65   121478.63  11451.29 o 
  -3  14   2   138755.64   136870.84   8554.19 o 
  -2  14   2     8425.59    13507.39   5524.29 o 
  -1  14   2     7028.64     5976.60   5295.87 o 
   0  14   2   159174.34   163540.45   9432.77 o 
   1  14   2     7103.43    -1381.31   4379.81 o 
   2  14   2     9256.50     6190.20   4021.82 o 
   3  14   2   134206.59   147943.03  11042.79 o 
   4  14   2   109665.33    91047.94   9341.46 o 
   5  14   2   137054.20   134859.53   9097.44 o 
   6  14   2     2748.05      867.95   5549.15 o 
   7  14   2   110611.92    95022.47  11676.57 o 
   8  14   2    84460.27    68448.99  10825.56 o 
   9  14   2    16748.58     6205.48  12358.22 o 
  10  14   2    31541.13    40514.36  10447.96 o 
  11  14   2    31628.51    32071.91  10696.60 o 
  12  14   2   185978.31   210342.86  18129.44 o 
 -11  15   2   100104.65   114471.42  18283.35 o 
 -10  15   2    56852.23    73090.87  11883.10 o 
  -9  15   2    63685.34    68126.30  11050.07 o 
  -8  15   2     5070.95     5946.14  11190.86 o 
  -7  15   2     7111.35     9494.60   7532.10 o 
  -6  15   2    39637.61    30857.37   8478.11 o 
  -5  15   2     1385.61     5668.18   6984.24 o 
  -4  15   2   266491.63   281409.47  15760.68 o 
  -3  15   2    56805.43    64523.47   6975.65 o 
  -2  15   2     6892.63     3494.04   5603.35 o 
  -1  15   2    68729.20    72471.94   7643.37 o 
   0  15   2    70562.63    66073.09   7001.03 o 
   1  15   2    73379.41    73796.34   6195.65 o 
   2  15   2     6629.97     7372.69   4881.49 o 
   3  15   2    50315.02    56491.91   6362.81 o 
   4  15   2   274337.84   289401.13  15983.02 o 
   5  15   2     1732.25    18212.49  10900.77 o 
   6  15   2    38485.89    40730.37   9106.79 o 
   7  15   2     6765.19     8655.96   7898.61 o 
   8  15   2     5128.23     1939.05   8436.80 o 
   9  15   2    62876.68    61776.53  11219.20 o 
  10  15   2    57720.97    68193.53  12016.89 o 
  11  15   2    98786.67   119366.97  14397.17 o 
  -9  16   2    47323.72    55049.89  10785.65 o 
  -8  16   2    22606.21    28168.69   8784.56 o 
  -7  16   2    22517.04    23665.11   8988.89 o 
  -6  16   2     6079.45     8551.68  10766.08 o 
  -5  16   2     3783.89    16812.77   7645.50 o 
  -4  16   2     1706.87     -201.35   5356.76 o 
  -3  16   2    15468.41    17658.39   6199.10 o 
  -2  16   2    19024.93     8408.75   4732.64 o 
  -1  16   2    44871.00    49036.00   6996.90 o 
   0  16   2   104257.92   104742.77   8831.92 o 
   1  16   2    45873.87    51534.37   5791.29 o 
   2  16   2    16706.75    15336.13   5487.40 o 
   3  16   2    14169.29     6148.99   5172.93 o 
   4  16   2     1387.84     -302.87   5879.88 o 
   5  16   2     3192.76     6939.32   5959.43 o 
   6  16   2     6723.53    16737.95   8286.42 o 
   7  16   2    20691.84    22581.87   8882.74 o 
   8  16   2    21341.51    27188.75  10063.51 o 
   9  16   2    42486.91    33668.82  10097.81 o 
  -8  17   2    39902.93    52645.30  12300.01 o 
  -7  17   2    14431.11    18273.70   8781.22 o 
  -6  17   2    25616.32    31604.53   9003.66 o 
  -5  17   2    83247.09    75932.26  10507.18 o 
  -4  17   2     4336.09     8303.29   7260.72 o 
  -3  17   2     1125.44     4485.37   5820.66 o 
  -2  17   2    68067.03    69885.63   8021.80 o 
  -1  17   2    20694.15    19761.83   6258.04 o 
   0  17   2    18322.63    19511.46   5559.69 o 
   1  17   2    22480.27    15803.41   4995.92 o 
   2  17   2    71282.22    78049.09   8943.11 o 
   3  17   2     1544.31    -2167.80   5773.85 o 
   4  17   2     5982.08    18692.34   6417.23 o 
   5  17   2    86082.57    83593.31  10976.13 o 
   6  17   2    25341.09    19719.82   8952.93 o 
   7  17   2    13443.25    26693.58  10032.05 o 
   8  17   2    38339.83    20594.65   9717.37 o 
  -6  18   2    35231.82    30737.78   9099.46 o 
  -5  18   2    43806.43    39893.55   9169.17 o 
  -4  18   2    10790.80    13034.48   7480.94 o 
  -3  18   2    52243.28    50375.16   9004.79 o 
  -2  18   2    14571.59     3837.37   6146.54 o 
  -1  18   2    12668.91     9910.93   6064.95 o 
   0  18   2    90274.52    84281.02   9065.73 o 
   1  18   2    13064.02    10030.42   6150.85 o 
   2  18   2    14414.23    22715.32   6939.21 o 
   3  18   2    52535.44    45357.57  10678.21 o 
   4  18   2    14039.18    28987.29  13542.49 o 
   5  18   2    37428.87    36514.82   9170.68 o 
   6  18   2    39488.97    39566.11   9835.33 o 
  -1  19   2     8399.19     8392.87   5618.01 o 
   0  19   2    24025.23    30400.45   7116.64 o 
   1  19   2    10419.27     8524.46   7536.90 o 
   1   0   3     5399.06     6176.29    715.33 o 
   2   0   3    13276.84    14273.40   1416.06 o 
   3   0   3     4464.22     3833.48   2654.44 o 
   4   0   3   748865.25   679434.69  25734.83 o 
   5   0   3    16052.94    15346.45   3412.55 o 
   6   0   3     1599.75    -3091.40   3648.33 o 
   7   0   3   134011.05   125789.48   7279.56 o 
   8   0   3   439752.19   384022.59  16827.26 o 
   9   0   3   366977.88   321283.84  14566.48 o 
  10   0   3    20834.70    24302.88   5022.31 o 
  11   0   3    66487.29    64395.95   6717.63 o 
  12   0   3     4654.21     8345.36   5414.61 o 
  13   0   3    38717.29    29552.52   6655.19 o 
  14   0   3    54040.32    54965.33   7899.74 o 
  15   0   3     2575.27    16283.96   6996.76 o 
  16   0   3    62762.72    70773.95   9771.40 o 
  17   0   3     4149.58    -7265.73   8340.26 o 
  18   0   3    58220.52    62942.86  13132.90 o 
 -18   1   3    16325.82     7703.88  12911.70 o 
 -17   1   3    18085.16    31989.69  14440.70 o 
 -16   1   3    81622.34    74583.54  10249.41 o 
 -15   1   3    42557.43    39626.10   7683.58 o 
 -14   1   3    35181.98    36198.00   7303.07 o 
 -13   1   3   205505.52   229769.69  13699.27 o 
 -12   1   3    14025.95    23889.98   6088.42 o 
 -11   1   3    18146.80    20900.56   5359.73 o 
 -10   1   3   186390.67   181712.73  10776.77 o 
  -9   1   3   107861.20   125169.75   9228.72 o 
  -8   1   3   336574.72   305568.03  13793.49 o 
  -7   1   3   258668.16   246299.91  11244.44 o 
  -6   1   3    47032.36    49240.87   4902.09 o 
  -5   1   3   267900.34   249680.33  11940.60 o 
  -4   1   3   694156.50   672088.06  28184.41 o 
  -3   1   3     3328.12     3139.66   2329.42 o 
  -2   1   3   154961.77   158338.36   7508.36 o 
  -1   1   3     1304.79     1110.72    818.55 o 
   0   1   3    10930.98    12601.57   1132.97 o 
   1   1   3     1678.61     2812.21    839.88 o 
   2   1   3   156703.58   161394.89   5537.23 o 
   3   1   3     4958.94     4533.64   1567.31 o 
   4   1   3   695656.19   682936.13  25902.94 o 
   5   1   3   266559.06   252794.88  10041.34 o 
   6   1   3    33681.37    30944.51   3688.69 o 
   7   1   3   258689.47   237494.48  11210.46 o 
   8   1   3   334736.91   287558.28  13768.30 o 
   9   1   3   107931.59    91867.03   7248.74 o 
  10   1   3   166820.20   161025.56   9647.64 o 
  11   1   3    16530.13     5854.46   4946.24 o 
  12   1   3    15471.00     5579.82   5967.28 o 
  13   1   3   208968.02   221833.33  13786.47 o 
  14   1   3    38687.28    34472.73  12004.45 o 
  15   1   3    42285.03    41997.34   8548.49 o 
  16   1   3    78490.77   100109.76  12205.27 o 
  17   1   3    19655.72    28454.05   8570.54 o 
  18   1   3    17747.07    11862.43  11714.66 o 
 -18   2   3    88722.80    88132.55  41963.01 o 
 -17   2   3   307880.47   354532.56  31247.85 o 
 -16   2   3   104502.69   103172.03  15100.96 o 
 -15   2   3    48159.25    51257.84   9961.22 o 
 -14   2   3    85508.83    92205.96   9517.62 o 
 -13   2   3    14923.85    29081.00  11166.43 o 
 -12   2   3    82678.27    86114.23   7991.89 o 
 -11   2   3    59768.99    59908.25   8034.87 o 
 -10   2   3     4233.67     5999.81   6080.30 o 
  -9   2   3    32614.18    31428.62   5021.28 o 
  -8   2   3    46045.30    54830.83   5760.53 o 
  -7   2   3    16427.71    10796.10   6131.82 o 
  -6   2   3     2419.30     5588.49   4583.65 o 
  -5   2   3   199886.92   195280.89  15902.31 o 
  -4   2   3   516519.56   485674.16  24245.10 o 
  -3   2   3   161553.78   175039.36  18439.22 o 
  -2   2   3   454061.78   441264.66  24772.65 o 
  -1   2   3    28798.28    29146.78   1998.07 o 
   0   2   3    77274.59    89078.63   6577.41 o 
   1   2   3    28240.50    30664.22   2493.36 o 
   2   2   3   461383.66   457903.31  17172.23 o 
   3   2   3   158836.03   171514.36  11445.07 o 
   4   2   3   528077.31   531140.38  19625.77 o 
   5   2   3   189914.14   192051.58   9600.88 o 
   6   2   3       63.34    -3665.20   2438.75 o 
   7   2   3    22773.94    21180.64   3825.78 o 
   8   2   3    48752.59    47104.00   5728.62 o 
   9   2   3    32096.69    36180.69   5531.90 o 
  10   2   3     3757.93     7501.00   4511.77 o 
  11   2   3    65980.70    67419.91   6780.69 o 
  12   2   3    87813.23    91597.03  13803.00 o 
  13   2   3    16457.73    24207.58   6487.60 o 
  14   2   3    84295.82    89055.34   9797.43 o 
  15   2   3    51884.34    63775.64   8449.54 o 
  16   2   3   102294.80   101091.17   9973.78 o 
  17   2   3   300460.25   322470.59  25921.29 o 
  18   2   3    88237.99    99603.77  11862.88 o 
 -18   3   3    86723.61    81391.48  14222.05 o 
 -17   3   3    79343.07    70946.26  11832.93 o 
 -16   3   3    84717.20   104746.65  21164.49 o 
 -15   3   3     6033.95     6320.88   8402.31 o 
 -14   3   3    16010.23    19606.48   8541.56 o 
 -13   3   3     5213.12    -5597.62   7466.67 o 
 -12   3   3     2764.05     2545.82   6136.11 o 
 -11   3   3    29021.47    35931.58   6253.17 o 
 -10   3   3    91834.55   104640.99   8029.21 o 
  -9   3   3    52432.23    63914.72   9918.56 o 
  -8   3   3     5335.97     3591.52   6010.05 o 
  -7   3   3   146398.03   125583.20  14290.69 o 
  -6   3   3   119876.29   106337.53   8216.72 o 
  -5   3   3   413250.69   362156.25  19226.81 o 
  -4   3   3    23872.46    31813.46   6259.93 o 
  -3   3   3   396879.81   396047.47  22809.49 o 
  -2   3   3    15180.30    20777.29   7894.88 o 
  -1   3   3   895631.50   926936.94  34199.77 o 
   0   3   3    19665.86    25914.07   3595.19 o 
   1   3   3   917148.56   920109.44  31640.29 o 
   2   3   3    14574.09    20362.64   3136.75 o 
   3   3   3   383311.47   404360.28  17263.31 o 
   4   3   3    25015.80    27987.36   3100.53 o 
   5   3   3   396562.84   408430.34  20574.58 o 
   6   3   3   109401.25   117991.10   5191.44 o 
   7   3   3   144074.14   153182.59  10637.36 o 
   8   3   3     4232.95     3148.82   3599.78 o 
   9   3   3    51307.41    59031.56   6532.27 o 
  10   3   3    92316.26    91552.34   6635.12 o 
  11   3   3    34101.50    31684.74   5310.31 o 
  12   3   3     1979.44     -667.67   6350.02 o 
  13   3   3     5324.14    11904.05   6163.16 o 
  14   3   3    17290.56    17903.41   8550.90 o 
  15   3   3     7049.07     5786.91   9235.88 o 
  16   3   3    83678.80    95579.12  17443.24 o 
  17   3   3    83192.98    78998.87  12251.66 o 
  18   3   3    91643.14    97170.91  12928.53 o 
 -17   4   3    66912.03    67460.98  13757.25 o 
 -16   4   3   229217.28   239588.95  18576.63 o 
 -15   4   3    28539.99    16588.88   9440.68 o 
 -14   4   3     2905.03    -1157.01   6889.87 o 
 -13   4   3     6440.42     -809.05   6264.61 o 
 -12   4   3    15822.63    33793.82   8242.95 o 
 -11   4   3    23340.04    34375.41  14149.58 o 
 -10   4   3    22994.92    39317.98   7462.69 o 
  -9   4   3   130897.45   165157.88  40884.64 o 
  -8   4   3     5661.51    12117.92   5022.68 o 
  -7   4   3   145852.02   170243.14  15097.05 o 
  -6   4   3   121040.55   152260.88  29623.91 o 
  -5   4   3   106708.16   130362.63  12092.40 o 
  -4   4   3   665475.94   630053.25  35766.21 o 
  -3   4   3    20096.17    18572.51   2367.07 o 
  -2   4   3   149326.14   163741.02  11408.08 o 
  -1   4   3    89411.49    97667.19   6435.09 o 
   0   4   3    18303.40    21175.69   3004.48 o 
   1   4   3    82662.35    80621.05   6050.67 o 
   2   4   3   150143.48   146291.89   6327.24 o 
   3   4   3    17778.73    19284.66   2439.09 o 
   4   4   3   681614.56   651568.88  30291.87 o 
   5   4   3   105039.63   143054.72  14103.83 o 
   6   4   3   134005.59   148839.44  16524.38 o 
   7   4   3   137839.23   174725.94  11015.32 o 
   8   4   3     7549.44     7872.52   3571.06 o 
   9   4   3   116529.25   125591.92   8887.90 o 
  10   4   3    23524.15    21139.42   9187.09 o 
  11   4   3    25957.96    26466.80   5793.99 o 
  12   4   3    14778.89    30721.43  11453.71 o 
  13   4   3     6740.35    12440.05   6999.85 o 
  14   4   3     2750.30    17672.90   9253.16 o 
  15   4   3    28703.37    28433.11  10383.00 o 
  16   4   3   229927.80   251938.73  18767.93 o 
  17   4   3    65953.91    59922.84  11519.40 o 
 -17   5   3    95691.75    92943.39  12988.51 o 
 -16   5   3    94377.21    91531.52  12882.61 o 
 -15   5   3     2879.48    -6692.88   8256.31 o 
 -14   5   3     7462.14    12281.48   8527.34 o 
 -13   5   3   120093.96   126914.36  10658.93 o 
 -12   5   3    62201.05    73912.84   8248.98 o 
 -11   5   3     7914.14     7441.95   4199.94 o 
 -10   5   3   195471.16   198644.78  12339.40 o 
  -9   5   3    43247.42    45207.39   9439.61 o 
  -8   5   3   895819.63   911454.75  65850.88 o 
  -7   5   3     7951.45    12125.44   5687.61 o 
  -6   5   3      885.43    -6837.66   4053.58 o 
  -5   5   3    71889.73    78280.52   6717.58 o 
  -4   5   3    12181.88    19829.08   3084.82 o 
  -3   5   3     8845.55     8984.72   2234.97 o 
  -2   5   3    30956.54    31831.88   3226.26 o 
  -1   5   3    39616.11    42337.70   3536.85 o 
   0   5   3   100341.84   101236.24   5153.48 o 
   1   5   3    42742.43    44854.06   2978.66 o 
   2   5   3    32411.76    30813.64   2606.56 o 
   3   5   3     6996.00    10113.59   2617.38 o 
   4   5   3     9215.61    11451.78   2707.78 o 
   5   5   3    66872.48    76762.87   8370.16 o 
   6   5   3      510.63       89.80   4144.42 o 
   7   5   3     6748.87    14058.06   4769.57 o 
   8   5   3   921235.00   968136.81  50165.02 o 
   9   5   3    42729.97    61994.53   5899.22 o 
  10   5   3   193109.67   215113.77  11376.97 o 
  11   5   3     9824.84     4945.99   5691.75 o 
  12   5   3    57567.36    65493.97   8377.66 o 
  13   5   3   115482.46   118961.77  10557.18 o 
  14   5   3     7399.33     6927.31   6070.67 o 
  15   5   3     2208.85      296.19   8946.08 o 
  16   5   3    93933.19    96620.24  13199.53 o 
  17   5   3    96438.35    88667.56  15049.30 o 
 -17   6   3     9414.12     6357.05  10422.91 o 
 -16   6   3    15428.10     7361.15   9516.30 o 
 -15   6   3    93993.91    96421.86  12711.82 o 
 -14   6   3    18701.44    14456.96   9244.98 o 
 -13   6   3   124851.60   116638.48  13354.23 o 
 -12   6   3   117250.45   121227.95  10042.73 o 
 -11   6   3   135527.11   135484.50  12776.20 o 
 -10   6   3    20616.79    32177.84   9564.26 o 
  -9   6   3   225997.20   267880.88  35998.31 o 
  -8   6   3   171566.48   237862.28  34778.57 o 
  -7   6   3    74802.26   108309.42  12498.43 o 
  -6   6   3   123130.09   161278.97  23073.73 o 
  -5   6   3   599856.31   593305.50  29154.35 o 
  -4   6   3   184043.36   189493.05   9581.21 o 
  -3   6   3    78483.98    79246.88   5370.37 o 
  -2   6   3    57285.04    66024.92   4454.82 o 
  -1   6   3   122571.52   120428.91   6795.83 o 
   0   6   3   106630.07   105323.12   5563.47 o 
   1   6   3   135129.47   128623.17   5724.05 o 
   2   6   3    49924.72    48983.73   3439.33 o 
   3   6   3    78170.43    83140.97   4497.06 o 
   4   6   3   167699.44   184443.63   9850.39 o 
   5   6   3   582213.06   577943.88  25808.02 o 
   6   6   3   127793.88   156041.36  13669.24 o 
   7   6   3    83164.72   104435.54  10743.30 o 
   8   6   3   176715.36   222824.83  20996.51 o 
   9   6   3   221253.86   240744.61  13745.58 o 
  10   6   3    21543.56    21077.01   6965.45 o 
  11   6   3   138479.34   150462.30  10955.54 o 
  12   6   3   119347.80   122317.77  10322.04 o 
  13   6   3   126945.13   154312.66  11444.75 o 
  14   6   3    20377.18    21274.79   9751.52 o 
  15   6   3    92491.17    92061.84  12969.42 o 
  16   6   3    13954.57    15217.75  10058.57 o 
  17   6   3     9953.71    15420.35   9970.27 o 
 -16   7   3    81125.34    93552.01  13117.63 o 
 -15   7   3    50736.75    61553.41  11676.27 o 
 -14   7   3    15019.76     -545.63  15722.86 o 
 -13   7   3   228325.50   248107.92  18274.90 o 
 -12   7   3    32969.57    47972.21   9740.71 o 
 -11   7   3    18507.87    14763.74   7831.99 o 
 -10   7   3   214840.81   266622.41  45957.64 o 
  -9   7   3   151212.58   189839.03  29496.76 o 
  -8   7   3   194554.42   173528.13  17046.73 o 
  -7   7   3    83447.73    93807.43  12647.10 o 
  -6   7   3   172853.34   185821.38  20646.61 o 
  -5   7   3   158907.73   171958.03  11542.39 o 
  -4   7   3   117230.66   119771.78   6770.51 o 
  -3   7   3     8564.30    10559.22   3289.57 o 
  -2   7   3    89094.26    83779.70   9834.41 o 
  -1   7   3    12870.58     9101.92   3155.09 o 
   0   7   3    34888.81    41972.75   3788.83 o 
   1   7   3    19450.23    21360.16   3092.68 o 
   2   7   3   101384.45   104207.48   5548.79 o 
   3   7   3    10713.45    10740.05   2900.15 o 
   4   7   3   112181.50   137020.09  13976.21 o 
   5   7   3   166005.11   160088.31  15684.08 o 
   6   7   3   165461.92   181837.81  13285.27 o 
   7   7   3    86420.24   112672.22   8412.64 o 
   8   7   3   207344.39   226295.72  12702.54 o 
   9   7   3   144803.78   143551.08  11216.25 o 
  10   7   3   226590.00   256060.25  22178.45 o 
  11   7   3    18557.48    14430.24   5102.39 o 
  12   7   3    30567.31    31447.09   9595.67 o 
  13   7   3   230474.95   227378.73  17892.76 o 
  14   7   3    16107.20     4442.92   9885.04 o 
  15   7   3    51286.94    52687.51  11632.60 o 
  16   7   3    84335.61    63170.49  12295.22 o 
 -16   8   3    48299.95    45190.11  11088.82 o 
 -15   8   3    41587.92    39193.89  10945.26 o 
 -14   8   3     1291.44    -4693.31   8639.96 o 
 -13   8   3    24674.83    19745.47   9463.84 o 
 -12   8   3    19931.95    23266.84   8990.06 o 
 -11   8   3    39891.95    59040.29  15422.95 o 
 -10   8   3    17662.34    25379.22   9498.61 o 
  -9   8   3   211722.75   239519.45  26894.16 o 
  -8   8   3   287460.16   333434.75  39832.48 o 
  -7   8   3   117342.46   109295.37   7664.21 o 
  -6   8   3    17143.46    25528.54   3830.70 o 
  -5   8   3   104910.41   107931.49   6442.23 o 
  -4   8   3   123645.19   128093.73   9354.09 o 
  -3   8   3   200212.58   196267.05  12350.66 o 
  -2   8   3     1513.13     4997.49   3564.44 o 
  -1   8   3    34421.02    35447.57   4440.49 o 
   0   8   3    75221.16    79855.36   6278.29 o 
   1   8   3    30368.69    39791.27   4654.11 o 
   2   8   3     1402.07     3926.60   3178.73 o 
   3   8   3   201214.23   205186.27   8806.64 o 
   4   8   3   112792.45   124375.34   9329.55 o 
   5   8   3   109838.23   129024.54   9264.57 o 
   6   8   3    19857.96    22613.51   4004.54 o 
   7   8   3   115386.49   137311.47  16156.95 o 
   8   8   3   279423.72   280089.13  15613.07 o 
   9   8   3   229994.92   264331.09  19337.47 o 
  10   8   3    15892.01    20722.97   5226.99 o 
  11   8   3    49840.29    60991.85   7666.80 o 
  12   8   3    20663.37    20915.21   9230.66 o 
  13   8   3    20409.02    29342.88   9872.37 o 
  14   8   3     1250.48     1459.99  13792.65 o 
  15   8   3    46140.52    35256.93  10978.48 o 
  16   8   3    48557.45    60189.63  11966.99 o 
 -16   9   3    45367.86    54411.67  18014.59 o 
 -15   9   3    17572.12     4955.11  13445.28 o 
 -14   9   3    81207.57    93479.88  12654.97 o 
 -13   9   3     6234.63     9495.32   9089.41 o 
 -12   9   3    72580.80    86899.02  11790.87 o 
 -11   9   3     7871.53     9040.45   9907.66 o 
 -10   9   3    68343.84    83806.52  20164.30 o 
  -9   9   3    38599.33    50960.95   9464.30 o 
  -8   9   3    66739.06    84582.66   9955.35 o 
  -7   9   3    93937.11    91849.45   7185.23 o 
  -6   9   3    12899.89    14165.07   5359.84 o 
  -5   9   3   300230.63   305383.16  13511.96 o 
  -4   9   3   504180.03   547844.38  21601.34 o 
  -3   9   3   126022.59   126817.79   8394.37 o 
  -2   9   3    19269.17    15394.76   4310.45 o 
  -1   9   3    74665.48    77090.63   6021.93 o 
   0   9   3   513707.88   508412.53  20369.42 o 
   1   9   3    66493.78    72946.38   5330.38 o 
   2   9   3    20792.21    17144.93   3895.46 o 
   3   9   3   122386.36   123007.79   7765.45 o 
   4   9   3   519710.38   546876.38  23648.39 o 
   5   9   3   307564.44   315789.84  15517.53 o 
   6   9   3    17182.22    24362.24   4270.98 o 
   7   9   3   105603.04   110637.51   9086.30 o 
   8   9   3    71650.65    76478.50   6627.40 o 
   9   9   3    39674.84    48616.36   7961.59 o 
  10   9   3    75462.29    95155.04   8649.73 o 
  11   9   3     8059.01     2302.84   8008.75 o 
  12   9   3    69215.45    60885.95  11357.77 o 
  13   9   3     6020.80    -1329.64   8707.25 o 
  14   9   3    76483.22    85073.77  13969.11 o 
  15   9   3    16577.72     6055.45  10094.88 o 
  16   9   3    40230.04    44123.24  13253.81 o 
 -15  10   3    66629.14    72561.60  12598.86 o 
 -14  10   3   130727.09   146400.03  15507.49 o 
 -13  10   3    17063.91     2405.98   9085.57 o 
 -12  10   3    59946.29    52679.59  12818.87 o 
 -11  10   3     7853.49     4581.60   8241.76 o 
 -10  10   3     8999.83     5676.57   8683.98 o 
  -9  10   3   133555.19   162336.92  19646.55 o 
  -8  10   3    24869.54    27655.71   7500.03 o 
  -7  10   3   284659.06   275046.47  15436.13 o 
  -6  10   3     7639.28     6263.04   3063.87 o 
  -5  10   3     7105.40     9705.25   3246.45 o 
  -4  10   3   252554.89   257668.73  11768.96 o 
  -3  10   3   135622.95   151672.02   9363.32 o 
  -2  10   3    15500.70    19607.15   6293.57 o 
  -1  10   3   299980.44   314133.78  15282.68 o 
   0  10   3   149762.98   157737.50  11066.05 o 
   1  10   3   308386.34   329765.56  13903.75 o 
   2  10   3    13236.50    20068.86   5619.24 o 
   3  10   3   140705.36   140308.30   7743.52 o 
   4  10   3   253441.97   266610.84  12156.84 o 
   5  10   3     4341.94     7790.14   3816.01 o 
   6  10   3     6379.85     1424.08   5105.84 o 
   7  10   3   292225.41   328416.97  14503.72 o 
   8  10   3    26431.54    25779.12   5225.46 o 
   9  10   3   130501.94   144185.27   9261.28 o 
  10  10   3     8323.43    18233.93   8922.41 o 
  11  10   3     7935.04    20373.59   9023.39 o 
  12  10   3    58947.23    35010.15  10481.27 o 
  13  10   3    19086.34    14202.81   9472.23 o 
  14  10   3   127548.03   137393.17  14990.85 o 
  15  10   3    64764.59    68218.39  12662.81 o 
 -14  11   3    72311.36    65457.43  12589.78 o 
 -13  11   3   244924.06   234959.50  19341.50 o 
 -12  11   3    90253.99   107777.21  20183.07 o 
 -11  11   3    48767.05    40852.44  10102.95 o 
 -10  11   3      212.44     2860.38   8480.90 o 
  -9  11   3    17453.40    27271.32   8598.53 o 
  -8  11   3   200016.92   193951.50  15732.69 o 
  -7  11   3   159184.34   159054.09  13410.67 o 
  -6  11   3     9999.40    12973.70   4667.37 o 
  -5  11   3    30017.56    26741.77   4287.36 o 
  -4  11   3   136049.88   136505.88   7636.10 o 
  -3  11   3    75060.08    81228.68   6532.49 o 
  -2  11   3    63234.18    63946.08   6145.01 o 
  -1  11   3    63726.21    60932.41   9227.78 o 
   0  11   3   150359.02   160450.25   8459.45 o 
   1  11   3    59990.95    55592.38   8162.59 o 
   2  11   3    66428.77    73940.76   5030.30 o 
   3  11   3    71487.79    78138.86   5697.63 o 
   4  11   3   131585.80   132616.05   8079.43 o 
   5  11   3    30887.22    30424.26   5964.97 o 
   6  11   3    12850.77    20822.63   4761.44 o 
   7  11   3   165198.81   184246.47  10281.11 o 
   8  11   3   202417.08   221850.92  13148.45 o 
   9  11   3    18030.72    23890.71   8747.75 o 
  10  11   3      430.82     5332.16   8500.94 o 
  11  11   3    50947.04    50067.68  10525.41 o 
  12  11   3    94438.77    82945.33  12237.98 o 
  13  11   3   233326.31   257149.13  19618.37 o 
  14  11   3    77744.03    82899.32  20090.15 o 
 -14  12   3    48629.36    68407.07  13578.73 o 
 -13  12   3   139659.00   145823.69  15628.90 o 
 -12  12   3    64511.93    73363.44  11902.26 o 
 -11  12   3    49741.54    40831.57  10274.83 o 
 -10  12   3    13521.73      407.18   8245.03 o 
  -9  12   3    36763.20    28949.64  16961.28 o 
  -8  12   3    62846.91    76701.17  11827.54 o 
  -7  12   3    51276.96    48545.25   8845.71 o 
  -6  12   3    76217.55    73475.35   7334.27 o 
  -5  12   3   298995.13   306987.97  13783.79 o 
  -4  12   3     3176.47    13153.09   3864.00 o 
  -3  12   3    77257.81    90302.84   7185.24 o 
  -2  12   3   142039.11   127931.45   8893.09 o 
  -1  12   3    50955.93    48945.16   5895.00 o 
   0  12   3    79270.41    76392.02   6064.88 o 
   1  12   3    52023.70    59789.61   5376.27 o 
   2  12   3   146732.25   141526.16   7349.79 o 
   3  12   3    79373.40    85691.31   6551.53 o 
   4  12   3     3024.42    -2082.42   3943.19 o 
   5  12   3   295160.06   281306.53  14110.74 o 
   6  12   3    79789.78    91722.97   7252.22 o 
   7  12   3    49197.62    57158.41   6286.10 o 
   8  12   3    62247.16    72975.85  11440.24 o 
   9  12   3    37603.91    44784.91  10030.65 o 
  10  12   3    14104.95    13463.35   9090.83 o 
  11  12   3    50820.96    70521.68  11700.70 o 
  12  12   3    60485.64    52303.46  11464.37 o 
  13  12   3   141180.97   133998.08  15102.39 o 
  14  12   3    48984.40    65079.33  12293.79 o 
 -13  13   3    93363.63    93359.84  22603.94 o 
 -12  13   3    28069.96    12878.00  10160.46 o 
 -11  13   3     1525.95    -2443.48  12614.67 o 
 -10  13   3    26911.70    23055.76   9384.21 o 
  -9  13   3    93440.59    90797.84  20044.50 o 
  -8  13   3    59565.59    66653.73  10126.54 o 
  -7  13   3    25302.39    35201.30   7985.24 o 
  -6  13   3    20652.79    21625.01   7414.07 o 
  -5  13   3    38652.45    49753.76   6257.10 o 
  -4  13   3    35768.70    40509.50   5923.28 o 
  -3  13   3    57234.93    52332.62   6514.65 o 
  -2  13   3    25928.12    29251.65   5648.27 o 
  -1  13   3    22594.05    26829.96   5538.19 o 
   0  13   3   191755.23   200860.80  10369.89 o 
   1  13   3    22717.86    23983.22   4279.98 o 
   2  13   3    29640.10    28089.10   4350.94 o 
   3  13   3    52729.18    55617.50   5981.88 o 
   4  13   3    38431.26    49571.02   8556.95 o 
   5  13   3    39745.30    39401.70   5879.28 o 
   6  13   3    23993.97    26201.87   6265.55 o 
   7  13   3    25408.66    13413.11   9694.29 o 
   8  13   3    54577.23    55900.62  10171.30 o 
   9  13   3    92200.09   110778.35  13916.55 o 
  10  13   3    26878.86    47660.43  13637.93 o 
  11  13   3     1425.39    16938.78   9522.47 o 
  12  13   3    27529.53    17657.88  14463.26 o 
  13  13   3    95891.56    92017.20  13666.12 o 
 -12  14   3    22345.43    16807.16  10171.15 o 
 -11  14   3    85835.33    92982.05  12915.58 o 
 -10  14   3      909.38    14832.15   8925.81 o 
  -9  14   3    10152.69    10032.13  10227.23 o 
  -8  14   3    78601.06    75551.31  10459.13 o 
  -7  14   3     4465.46      712.77   8137.97 o 
  -6  14   3    37489.85    25240.95   7805.21 o 
  -5  14   3   141411.55   146538.30  10453.46 o 
  -4  14   3   228055.00   225494.56  12913.79 o 
  -3  14   3   181294.69   165716.91   9602.04 o 
  -2  14   3    27017.27    34313.55   8584.30 o 
  -1  14   3    64002.87    65742.56   7093.74 o 
   0  14   3    39782.60    37886.03   5509.22 o 
   1  14   3    59902.59    63211.84   6349.17 o 
   2  14   3    22624.73    27818.31   4640.67 o 
   3  14   3   187338.92   177330.36  10112.09 o 
   4  14   3   235010.56   205805.22  11529.42 o 
   5  14   3   144133.94   164284.00  13411.99 o 
   6  14   3    38240.71    53341.88   8914.74 o 
   7  14   3     4934.45    10399.13   7946.56 o 
   8  14   3    80953.91    80565.18  12507.98 o 
   9  14   3     9920.91    22827.10  12653.51 o 
  10  14   3     1065.94    -5059.05   8640.45 o 
  11  14   3    86201.82   100369.26  13418.60 o 
  12  14   3    22981.47    28145.24  13002.58 o 
 -11  15   3    22989.30     8045.48  12188.41 o 
 -10  15   3      723.05    -4733.30   7966.38 o 
  -9  15   3    29778.89    12439.26   8425.38 o 
  -8  15   3   123508.14   126759.54  12814.51 o 
  -7  15   3    42793.61    35400.98  14259.22 o 
  -6  15   3    19175.44     6473.50   7299.16 o 
  -5  15   3   110199.39   109814.80  11408.11 o 
  -4  15   3   224867.45   201122.75  12761.72 o 
  -3  15   3    23912.17    23287.38   6118.23 o 
  -2  15   3    77100.68    75418.14   7760.05 o 
  -1  15   3   108262.77   111352.36   8764.34 o 
   0  15   3   550176.63   514167.31  23856.60 o 
   1  15   3   105207.16   104121.39   7147.23 o 
   2  15   3    78067.24    85768.76   9781.38 o 
   3  15   3    26336.54    25398.03   5527.85 o 
   4  15   3   218467.50   227288.61  11904.73 o 
   5  15   3   115423.73   125924.34  10603.19 o 
   6  15   3    18901.31    10649.18  10120.37 o 
   7  15   3    43350.86    45159.26  14929.34 o 
   8  15   3   125758.31    97019.87  12389.70 o 
   9  15   3    33020.11    23558.17   9432.95 o 
  10  15   3     1043.10    14419.99   9126.06 o 
  11  15   3    23634.54    29944.50  10353.03 o 
  -9  16   3    82329.84    75908.24  11235.37 o 
  -8  16   3    21945.15    18631.77   8781.37 o 
  -7  16   3    86599.43    97458.84  11653.16 o 
  -6  16   3    78815.82    68356.68  10553.19 o 
  -5  16   3    24596.71    16193.40   7948.95 o 
  -4  16   3    24219.68    20356.07   7540.12 o 
  -3  16   3    24528.88    33981.13   6510.67 o 
  -2  16   3    50234.39    45457.11   7194.39 o 
  -1  16   3   304577.56   286484.41  15428.85 o 
   0  16   3     5264.58    -3019.15   5373.30 o 
   1  16   3   303692.66   280240.88  12823.66 o 
   2  16   3    49307.27    52369.50   6629.08 o 
   3  16   3    23639.76    25810.58   5671.49 o 
   4  16   3    25751.43    19251.32   5565.88 o 
   5  16   3    27338.34    27078.42   6814.15 o 
   6  16   3    80086.77    73486.95  10732.56 o 
   7  16   3    89194.88    87857.32  11688.41 o 
   8  16   3    19451.30    18967.95   9313.64 o 
   9  16   3    75723.45    74148.48  18321.70 o 
  -8  17   3      691.95     7466.41  10189.87 o 
  -7  17   3    22258.51    38538.86   9301.41 o 
  -6  17   3     5613.26     5905.96   7796.32 o 
  -5  17   3    45897.82    53493.15   9533.31 o 
  -4  17   3    57940.95    70004.29   9525.56 o 
  -3  17   3    80048.96    72887.96   8047.53 o 
  -2  17   3    12354.62    11061.21   6105.69 o 
  -1  17   3    89030.37    72414.29   8183.83 o 
   0  17   3    47879.42    51702.44   6433.46 o 
   1  17   3    89488.95    84983.96   7395.82 o 
   2  17   3    14102.93    20901.01   5633.99 o 
   3  17   3    81700.56    78095.97   7512.31 o 
   4  17   3    56061.16    53255.57   7913.66 o 
   5  17   3    48853.73    54576.64   9992.73 o 
   6  17   3     4414.78     3842.81   7992.75 o 
   7  17   3    24885.30    19659.66  11122.52 o 
   8  17   3      781.13     7026.97  11180.53 o 
  -5  18   3    69659.54    50595.42  12091.56 o 
  -4  18   3    12331.14    22196.58  10022.71 o 
  -3  18   3     5299.16     4497.82   7121.01 o 
  -2  18   3    49579.09    47214.86   7448.45 o 
  -1  18   3    40132.13    42091.93   7631.36 o 
   0  18   3    49777.51    57319.77   6987.11 o 
   1  18   3    38530.86    45736.70   7545.25 o 
   2  18   3    51015.18    40010.93   6631.20 o 
   3  18   3     6118.33    10894.14   6617.44 o 
   4  18   3    13384.82    19115.08   8355.15 o 
   5  18   3    73212.52    60518.34  10296.58 o 
   0  19   3    23662.75    27484.74   6858.80 o 
   0   0   4     1799.59     4191.13   1300.83 o 
   1   0   4    52349.54    57799.00   2546.37 o 
   2   0   4   172865.59   181126.81   8941.89 o 
   3   0   4    16180.89    15801.02   4062.05 o 
   4   0   4   197161.86   197845.16   8739.66 o 
   5   0   4   223732.02   210830.09   9461.15 o 
   6   0   4    58671.49    69566.31   6980.48 o 
   7   0   4   329745.59   313471.13  13705.90 o 
   8   0   4  1027706.75   914142.44  35297.19 o 
   9   0   4   137421.77   120758.35   7797.72 o 
  10   0   4    93033.03    88291.93   8367.04 o 
  11   0   4      185.76    -6378.40   7177.59 o 
  12   0   4    14353.74    12371.51   5581.74 o 
  13   0   4    92102.58   101482.15   8732.03 o 
  14   0   4    26223.45    28766.35   7140.52 o 
  15   0   4   205770.69   232661.63  27665.00 o 
  16   0   4    74049.55    70771.15   9448.04 o 
  17   0   4   211669.98   226574.75  19983.96 o 
  18   0   4     2355.06     3730.59  11917.79 o 
 -18   1   4    15552.97    52900.29  14957.37 o 
 -17   1   4    35696.73    37583.74  15334.83 o 
 -16   1   4   271149.72   312435.47  23039.95 o 
 -15   1   4   112915.23   136356.97  11311.27 o 
 -14   1   4       24.03    14541.35   6420.59 o 
 -13   1   4    46326.42    63412.61   8241.82 o 
 -12   1   4    32778.67    30493.00   6591.14 o 
 -11   1   4    74343.43    72161.36   6816.88 o 
 -10   1   4    27028.54    30730.68   5613.90 o 
  -9   1   4   244253.77   231745.64  11264.76 o 
  -8   1   4    85826.23    75870.44   6523.35 o 
  -7   1   4    19621.85    14920.97   4583.40 o 
  -6   1   4   119660.38   110334.94   7443.90 o 
  -5   1   4   443294.28   423839.09  25945.66 o 
  -4   1   4  1036458.94  1022560.69  46671.49 o 
  -3   1   4    11623.70    14192.08   2311.37 o 
  -2   1   4    53757.53    53980.13   3519.60 o 
  -1   1   4    76227.21    79822.72   3858.71 o 
   0   1   4   204195.16   210526.33   9062.64 o 
   1   1   4    69914.31    68510.93   3027.14 o 
   2   1   4    55858.64    59279.05   2571.90 o 
   3   1   4    10980.78    10795.75   1986.15 o 
   4   1   4  1060088.38  1013155.31  37895.31 o 
   5   1   4   438680.16   409830.53  15270.78 o 
   6   1   4   134286.09   130919.90   6275.73 o 
   7   1   4    16591.38    14548.87   3655.77 o 
   8   1   4    87823.69    78893.51   7811.00 o 
   9   1   4   243573.45   209948.27  11055.82 o 
  10   1   4    24129.23    27132.32   5141.15 o 
  11   1   4    77152.82    71739.27   9016.48 o 
  12   1   4    27803.49    19344.45   6401.47 o 
  13   1   4    47383.69    59954.39  10511.20 o 
  14   1   4       86.77     2412.33   7899.64 o 
  15   1   4   119715.58   141314.19  11769.10 o 
  16   1   4   270588.59   283275.91  17769.95 o 
  17   1   4    33612.84    28729.85   8713.34 o 
  18   1   4    14898.13    17741.92  10476.99 o 
 -18   2   4   106002.67   126083.09  20187.37 o 
 -17   2   4    36284.48    37058.25  14262.27 o 
 -16   2   4    85452.63   103557.55  11904.12 o 
 -15   2   4     2818.22    -8165.54   7753.88 o 
 -14   2   4    39660.93    55682.45  11179.06 o 
 -13   2   4    14457.99    17448.01   6792.34 o 
 -12   2   4    60137.82    80558.39  11302.66 o 
 -11   2   4    29873.27    35090.25   6232.15 o 
 -10   2   4    47824.94    49166.59   6411.34 o 
  -9   2   4   349921.63   344660.44  16513.13 o 
  -8   2   4    58699.63    56269.01   8563.54 o 
  -7   2   4    18513.25    22005.40   5645.25 o 
  -6   2   4   545998.94   479619.56  28319.64 o 
  -5   2   4   369097.13   348822.22  15176.60 o 
  -4   2   4    29175.61    27331.08   3628.99 o 
  -3   2   4   309295.63   304999.97  18003.63 o 
  -2   2   4   192677.67   188981.22   8483.81 o 
  -1   2   4   401129.41   388761.53  13859.21 o 
   0   2   4    63623.70    64791.34   4488.54 o 
   1   2   4   415411.69   419526.19  14134.72 o 
   2   2   4   189484.16   180325.00   6561.26 o 
   3   2   4   310665.69   305505.19  10379.90 o 
   4   2   4    30150.79    31551.69   2469.92 o 
   5   2   4   343905.13   318392.63  12642.14 o 
   6   2   4   531694.81   523798.41  17802.37 o 
   7   2   4    16169.36    17666.02   3311.29 o 
   8   2   4    64569.78    60664.00   5016.46 o 
   9   2   4   353484.66   321030.66  13674.32 o 
  10   2   4    46802.18    45084.81   5665.56 o 
  11   2   4    23928.91    13394.93   5224.51 o 
  12   2   4    58212.18    60298.27   6648.12 o 
  13   2   4    14618.47    11430.19   5604.73 o 
  14   2   4    39456.04    45139.22   7635.71 o 
  15   2   4     4177.87     9489.29   6686.99 o 
  16   2   4    85543.73    93936.30   9768.12 o 
  17   2   4    33904.48    45676.95  10841.91 o 
  18   2   4   100854.64   125357.38  14019.23 o 
 -17   3   4   580266.00   523007.63  36263.10 o 
 -16   3   4    35237.82    36610.00  12281.99 o 
 -15   3   4     1566.87   -14730.79   8544.65 o 
 -14   3   4   105374.73   102458.93  11693.30 o 
 -13   3   4    60093.13    73973.13  10107.63 o 
 -12   3   4    12942.08     9744.61   6072.37 o 
 -11   3   4    27160.72    36912.98   6254.25 o 
 -10   3   4    10359.07    11951.78   5678.27 o 
  -9   3   4    10442.52    11783.61   5663.90 o 
  -8   3   4   140960.41   153313.31  10857.23 o 
  -7   3   4    11507.59    -1787.50   7694.05 o 
  -6   3   4    21910.63    17621.62   7654.94 o 
  -5   3   4    82642.23    69131.92   8381.61 o 
  -4   3   4    36933.26    45235.81   6479.31 o 
  -3   3   4   559771.75   542406.69  29254.84 o 
  -2   3   4   251518.92   243852.72   9355.23 o 
  -1   3   4    72924.73    69065.39   5119.63 o 
   0   3   4    41944.73    48269.48   2735.17 o 
   1   3   4    66400.59    75593.74   3327.54 o 
   2   3   4   252950.36   255854.77   9487.73 o 
   3   3   4   544240.75   521148.25  22303.70 o 
   4   3   4    34172.23    37362.20   3052.05 o 
   5   3   4    85850.16    99561.62   4979.90 o 
   6   3   4    22939.81    24034.95   3299.13 o 
   7   3   4    11920.55    10155.78   4526.61 o 
   8   3   4   134026.84   141835.34   8082.19 o 
   9   3   4    10841.90     8273.50   3491.50 o 
  10   3   4    10655.36     5375.03   4554.97 o 
  11   3   4    35464.51    38408.52   5349.88 o 
  12   3   4    11999.55    13657.10   5101.03 o 
  13   3   4    59652.04    73850.06   8525.97 o 
  14   3   4   106908.77   108643.34   9890.35 o 
  15   3   4     1029.73    -2862.53   6431.20 o 
  16   3   4    33229.67    35450.43   7678.80 o 
  17   3   4   567920.00   573874.44  58473.51 o 
 -17   4   4   107737.46   119358.09  13749.50 o 
 -16   4   4    87394.11    84889.97  12460.41 o 
 -15   4   4    33599.14    27779.06   9569.00 o 
 -14   4   4    86702.20    77450.41  10699.15 o 
 -13   4   4    14957.97     8674.92  11231.67 o 
 -12   4   4    13123.64     3627.83   5953.04 o 
 -11   4   4    54942.76    59928.69  10621.25 o 
 -10   4   4    48603.64    46519.70   7552.03 o 
  -9   4   4    34341.39    43632.54   9285.62 o 
  -8   4   4   145818.81   117117.48   9910.37 o 
  -7   4   4    90206.24    63529.97  29663.13 o 
  -6   4   4    64254.30    85587.70   8470.41 o 
  -5   4   4   304316.84   276567.25  18043.65 o 
  -4   4   4   420610.84   429255.00  26414.18 o 
  -3   4   4   396132.19   385933.34  15977.53 o 
  -2   4   4    68385.73    72696.16   4033.15 o 
  -1   4   4    92802.32   100085.48   6545.16 o 
   0   4   4   112390.14   113093.53   5545.87 o 
   1   4   4    89837.77    94068.28   4493.26 o 
   2   4   4    76570.28    76084.24   3861.24 o 
   3   4   4   433481.28   452251.28  16485.44 o 
   4   4   4   431045.63   493857.38  31243.68 o 
   5   4   4   297675.09   277157.69  14726.88 o 
   6   4   4    63108.39    75021.06  10137.73 o 
   7   4   4    97364.73   106705.08   6976.34 o 
   8   4   4   154461.52   152757.22   9218.80 o 
   9   4   4    37525.41    39203.25   4247.24 o 
  10   4   4    56425.44    53677.91   4764.52 o 
  11   4   4    65962.84    66323.58   5849.52 o 
  12   4   4    15299.53    16592.08   5912.89 o 
  13   4   4    14615.20    31827.11   7422.44 o 
  14   4   4    87795.59    76900.05   9449.04 o 
  15   4   4    28988.31    27334.29   9289.05 o 
  16   4   4    86912.59    78871.67  14720.74 o 
  17   4   4   109952.61   109393.95  14422.94 o 
 -17   5   4    49596.49    57740.37  11228.83 o 
 -16   5   4   296526.16   277240.31  20253.33 o 
 -15   5   4    43058.42    43454.26  10656.53 o 
 -14   5   4    55967.56    59761.45  10807.76 o 
 -13   5   4     2501.68    -5323.46   5953.96 o 
 -12   5   4    37238.41    37278.09   6932.09 o 
 -11   5   4    55192.59    53178.01   8878.03 o 
 -10   5   4    67147.30    65672.12   9105.39 o 
  -9   5   4   129644.24   164462.13  18958.66 o 
  -8   5   4   372741.56   364851.66  30812.77 o 
  -7   5   4   151581.91   170517.94  19519.84 o 
  -6   5   4    65358.75    81055.49  15351.93 o 
  -5   5   4    22600.22    28404.30   4801.02 o 
  -4   5   4   495510.06   442021.72  22929.24 o 
  -3   5   4    34664.56    34664.59   3275.52 o 
  -2   5   4    21099.04    19752.96   2996.34 o 
  -1   5   4    55425.84    55542.61   4106.82 o 
   0   5   4    67777.84    65641.86   4005.05 o 
   1   5   4    61946.07    55458.38   3393.64 o 
   2   5   4    27453.25    27726.92   2799.06 o 
   3   5   4    38440.30    36421.84   3461.09 o 
   4   5   4   499763.53   484195.97  20707.57 o 
   5   5   4    19995.96    27410.50   3738.70 o 
   6   5   4    68068.24    88332.95   7607.56 o 
   7   5   4   153459.50   190711.44  17920.77 o 
   8   5   4   359082.34   403380.69  52187.29 o 
   9   5   4   133286.91   141905.89  11766.04 o 
  10   5   4    70069.23    93608.52   7900.66 o 
  11   5   4    47201.11    54467.73   7617.95 o 
  12   5   4    43332.34    46880.68   7647.99 o 
  13   5   4     2337.32     3705.71   6547.56 o 
  14   5   4    58389.75    65398.13   8586.74 o 
  15   5   4    40138.48    53666.42  10912.39 o 
  16   5   4   288395.59   299316.69  32886.24 o 
  17   5   4    48174.86    37430.53  16333.13 o 
 -17   6   4    34563.13    42188.84  11990.77 o 
 -16   6   4    12695.61    13211.71   9862.47 o 
 -15   6   4    40948.29    32127.32  11528.62 o 
 -14   6   4     5689.11     6377.43  10352.32 o 
 -13   6   4   200280.72   205980.98  13955.40 o 
 -12   6   4    15453.64    25848.51   6295.45 o 
 -11   6   4    80864.66    87514.41  10815.28 o 
 -10   6   4     5026.84    15020.52   6700.24 o 
  -9   6   4   142054.33   180572.67  23642.32 o 
  -8   6   4   143723.83   164102.22  34297.88 o 
  -7   6   4   390211.03   344699.44  24294.27 o 
  -6   6   4   130230.47   155989.31  19940.53 o 
  -5   6   4   113780.11   133404.34  11224.45 o 
  -4   6   4   272446.06   272476.94  20237.34 o 
  -3   6   4    31924.29    38458.27   3767.95 o 
  -2   6   4    36305.72    48679.89   3874.35 o 
  -1   6   4    42252.50    53518.02   5369.17 o 
   0   6   4    29774.13    33068.27   3242.57 o 
   1   6   4    37192.84    38544.52   3199.69 o 
   2   6   4    36519.63    33781.56   3759.86 o 
   3   6   4    32135.76    35108.63   2959.85 o 
   4   6   4   282026.72   273450.88  14411.30 o 
   5   6   4   119093.41   160771.53  48460.39 o 
   6   6   4   124317.69   148091.42  13861.53 o 
   7   6   4   385478.75   388402.44  23539.22 o 
   8   6   4   151609.80   166470.23  12710.57 o 
   9   6   4   138018.16   188200.08  20941.72 o 
  10   6   4     8099.36    11854.55   4953.95 o 
  11   6   4    91046.14   115364.88   8457.68 o 
  12   6   4    16468.24     6925.70   8279.43 o 
  13   6   4   200481.22   231319.33  17365.19 o 
  14   6   4     6354.45     5793.27   9031.93 o 
  15   6   4    42397.71    53406.23  11166.01 o 
  16   6   4    12496.78     3975.94   9781.82 o 
  17   6   4    37985.23    32403.53  11276.51 o 
 -16   7   4    10963.44    15828.17   9972.31 o 
 -15   7   4    21232.52    24393.71   9949.66 o 
 -14   7   4    95983.82   108746.31  16008.74 o 
 -13   7   4     3292.67     9234.16   8429.73 o 
 -12   7   4    19610.64    18279.56   8580.86 o 
 -11   7   4     8434.59     3201.89   7422.59 o 
 -10   7   4    37080.88    41412.98   8503.56 o 
  -9   7   4   190077.11   228420.36  35820.03 o 
  -8   7   4    15349.16     8818.22   5649.02 o 
  -7   7   4    34985.53    46104.10   6602.22 o 
  -6   7   4    37355.86    38579.15   6465.34 o 
  -5   7   4   638648.50   705991.69  32671.51 o 
  -4   7   4   264829.44   260434.94  11712.03 o 
  -3   7   4    39351.93    45088.90   4357.95 o 
  -2   7   4   204327.55   198548.83  10045.63 o 
  -1   7   4    61238.19    71290.77   5211.95 o 
   0   7   4    88830.52    92509.84   5415.81 o 
   1   7   4    62133.11    68501.08   4792.21 o 
   2   7   4   203198.66   199124.06   8452.52 o 
   3   7   4    41631.19    39688.57   4107.23 o 
   4   7   4   257283.77   297544.81  12633.56 o 
   5   7   4   655240.06   694141.50  30064.75 o 
   6   7   4    38986.84    50518.03   4954.17 o 
   7   7   4    35668.05    52642.30   8943.98 o 
   8   7   4    14571.31    19726.42   6946.81 o 
   9   7   4   207012.09   240687.44  26206.49 o 
  10   7   4    43264.50    66401.09   9348.80 o 
  11   7   4    11403.39    18721.28   5521.84 o 
  12   7   4    18441.65    22427.59   6535.17 o 
  13   7   4     3791.92     1044.55   8727.90 o 
  14   7   4   100020.66    88026.53  13029.43 o 
  15   7   4    21601.87     6715.66   9709.25 o 
  16   7   4    12119.00    12305.09   9897.15 o 
 -16   8   4   138061.66   134824.03  14936.33 o 
 -15   8   4    13688.94     4687.21   9382.17 o 
 -14   8   4    16344.74     9538.99   9121.22 o 
 -13   8   4    14087.89    21296.21   9365.16 o 
 -12   8   4    43608.75    56399.57  10508.50 o 
 -11   8   4    25944.38    44239.57   9211.28 o 
 -10   8   4    40673.55    58443.38  11618.10 o 
  -9   8   4   277438.03   234434.25  20882.56 o 
  -8   8   4   201644.64   241233.77  24932.77 o 
  -7   8   4    11031.63    13265.26   5243.14 o 
  -6   8   4    83413.23    89838.17   6553.09 o 
  -5   8   4   349168.47   351838.28  16575.83 o 
  -4   8   4   351376.94   346757.09  14614.71 o 
  -3   8   4    17649.66    21781.61   7382.54 o 
  -2   8   4    43235.99    43946.96   4891.70 o 
  -1   8   4   170701.19   173473.81   9277.87 o 
   0   8   4    24660.94    26176.36   6181.57 o 
   1   8   4   168290.33   171195.45   7821.69 o 
   2   8   4    43477.30    53989.20   4152.95 o 
   3   8   4    17155.00    23783.28   3263.62 o 
   4   8   4   344019.63   356269.94  15142.63 o 
   5   8   4   341733.47   351942.81  17024.48 o 
   6   8   4    88372.78    97968.51   6552.59 o 
   7   8   4    11499.62    14811.64   4049.19 o 
   8   8   4   197475.92   210758.08  13885.31 o 
   9   8   4   276086.78   282334.94  16454.92 o 
  10   8   4    50739.46    64407.88   6586.07 o 
  11   8   4    28911.75    42422.23   5957.20 o 
  12   8   4    45311.66    60562.98  10682.61 o 
  13   8   4    13717.86     6936.31   9059.57 o 
  14   8   4    17513.51    18586.23   9929.63 o 
  15   8   4    14070.00    18576.13  10164.88 o 
  16   8   4   133698.47   128037.51  15119.61 o 
 -16   9   4     3189.67     2252.08  11548.29 o 
 -15   9   4     9112.39    11330.92  12582.71 o 
 -14   9   4     7161.02    17259.17   9463.11 o 
 -13   9   4     6380.70    -3043.05  14863.46 o 
 -12   9   4    58158.02    82302.84  11523.68 o 
 -11   9   4    87532.50   102908.11  18694.86 o 
 -10   9   4    21512.31    21983.58   9230.66 o 
  -9   9   4    13424.69    20064.73   6901.06 o 
  -8   9   4    80440.91    81551.77   9291.67 o 
  -7   9   4    18919.98    25430.56  11028.12 o 
  -6   9   4   130286.83   139826.38   8380.11 o 
  -5   9   4   196835.66   208972.05   9768.51 o 
  -4   9   4   346782.97   340228.50  14211.00 o 
  -3   9   4   254275.91   262950.06  13124.64 o 
  -2   9   4   133222.23   130241.99   7965.51 o 
  -1   9   4    90269.02    78795.16   6146.66 o 
   0   9   4    28103.78    36922.83   4339.18 o 
   1   9   4    88277.02    87479.63   5243.21 o 
   2   9   4   128832.57   137521.97   6722.01 o 
   3   9   4   260231.42   277001.06  12778.30 o 
   4   9   4   329418.84   324867.19  15558.51 o 
   5   9   4   190821.55   208971.66  13642.17 o 
   6   9   4   111558.57   117270.40  10457.40 o 
   7   9   4    17981.26    24077.66   4632.93 o 
   8   9   4    79774.76    93132.09   9075.85 o 
   9   9   4    13022.93     8311.21   4775.11 o 
  10   9   4    22657.61    31034.79   6519.01 o 
  11   9   4    91285.84   105327.21  12158.46 o 
  12   9   4    64749.24    72036.27  11581.08 o 
  13   9   4     6186.50     1773.99   9368.59 o 
  14   9   4     6300.37    21402.74  11127.44 o 
  15   9   4     9131.35    -4428.93   9171.84 o 
  16   9   4     4820.76    10722.23  10015.02 o 
 -15  10   4    15267.10    -9099.94   9029.25 o 
 -14  10   4    11073.32     2047.55  14776.93 o 
 -13  10   4    49816.15    56125.11  12792.85 o 
 -12  10   4    13891.83    16975.25   9137.78 o 
 -11  10   4    62434.31    67051.96  20913.66 o 
 -10  10   4    28685.27    17204.71  10733.63 o 
  -9  10   4     6351.31      103.14   6932.03 o 
  -8  10   4   211325.25   193414.48  15302.58 o 
  -7  10   4    76362.25    68633.70   8656.00 o 
  -6  10   4    46098.14    46209.95   5517.18 o 
  -5  10   4    27353.12    37992.36   4125.38 o 
  -4  10   4   186241.50   179788.31   8896.02 o 
  -3  10   4   195192.73   201546.80  10671.21 o 
  -2  10   4   180656.58   172789.64   9680.20 o 
  -1  10   4   163823.80   171451.09  10406.23 o 
   0  10   4   251970.25   262782.75  11778.45 o 
   1  10   4   167683.34   171205.70   8755.77 o 
   2  10   4   179101.86   173362.73   8045.19 o 
   3  10   4   191212.80   192450.94   8755.38 o 
   4  10   4   177153.55   179322.20   9898.39 o 
   5  10   4    29416.49    36566.38   4886.83 o 
   6  10   4    43654.21    53742.79   5677.31 o 
   7  10   4    71509.05    72746.16   6418.73 o 
   8  10   4   206412.69   247805.14  22594.48 o 
   9  10   4     5961.91    -1429.56   4517.26 o 
  10  10   4    31906.33    15520.90   8642.34 o 
  11  10   4    60357.44    50961.21  12213.97 o 
  12  10   4    17765.30    24792.89  11074.04 o 
  13  10   4    51262.35    57064.24  11336.18 o 
  14  10   4     9600.90    -7671.53   9069.74 o 
  15  10   4    13110.71     6289.09   9745.44 o 
 -14  11   4     5863.11     7395.43   9457.28 o 
 -13  11   4    86848.20   103670.98  21207.18 o 
 -12  11   4    20219.88    28469.75   9423.16 o 
 -11  11   4    68937.59    61474.25  10808.35 o 
 -10  11   4   102803.17    97649.69  11870.65 o 
  -9  11   4    59501.64    58469.21  10711.50 o 
  -8  11   4   266105.16   258505.59  18175.10 o 
  -7  11   4   100139.76   102502.44  10654.18 o 
  -6  11   4    53603.55    61826.14   9193.44 o 
  -5  11   4   218568.55   223513.22  10648.08 o 
  -4  11   4    13403.64    23091.81   5938.23 o 
  -3  11   4    38197.91    44414.54   6298.87 o 
  -2  11   4    16789.63    22464.09   4557.11 o 
  -1  11   4   156361.44   159855.34   9572.65 o 
   0  11   4    87368.76    91366.30   6214.95 o 
   1  11   4   161644.50   171715.73   8102.51 o 
   2  11   4    15511.34    23556.03   4474.23 o 
   3  11   4    36874.89    37622.55   4135.00 o 
   4  11   4    17686.25    23179.90   4316.62 o 
   5  11   4   209259.14   208047.05  11209.19 o 
   6  11   4    49104.14    51769.61   5898.76 o 
   7  11   4   101823.09   109007.68   8027.46 o 
   8  11   4   257231.31   295657.19  15181.59 o 
   9  11   4    58950.08    72842.45  12475.67 o 
  10  11   4    94801.05    97832.48  13678.10 o 
  11  11   4    70690.98    58342.59  10893.11 o 
  12  11   4    17849.95    18377.59   9661.23 o 
  13  11   4    84596.95    91643.58  12820.12 o 
  14  11   4     6016.83     2647.30  12020.27 o 
 -14  12   4     9761.64    13525.78  10351.38 o 
 -13  12   4   185073.48   183226.72  17368.08 o 
 -12  12   4    21171.28    21758.13   9810.67 o 
 -11  12   4    22155.70    24596.74   9601.91 o 
 -10  12   4    97829.91   105828.13  12629.05 o 
  -9  12   4    72507.38    85756.17  11022.77 o 
  -8  12   4   172647.39   177811.89  19883.17 o 
  -7  12   4    64253.08    65044.88   9451.82 o 
  -6  12   4    67629.88    49723.85   8071.26 o 
  -5  12   4    38113.50    35273.13   6754.97 o 
  -4  12   4    64579.12    69631.35   6564.04 o 
  -3  12   4    51048.93    45720.39   5978.88 o 
  -2  12   4    15013.68    21668.57   5940.96 o 
  -1  12   4    61794.36    74270.11   7489.96 o 
   0  12   4    27190.43    35787.13   4815.66 o 
   1  12   4    61433.60    68489.43   6254.90 o 
   2  12   4    17301.01    26979.26   3944.55 o 
   3  12   4    48023.65    56242.88   5787.78 o 
   4  12   4    71151.63    95976.89  11418.69 o 
   5  12   4    38126.58    47973.20   6531.39 o 
   6  12   4    66845.63    54915.89   6300.10 o 
   7  12   4    63147.99    69632.47   6951.91 o 
   8  12   4   177796.88   194159.00  12892.65 o 
   9  12   4    67754.72    71554.27  15947.54 o 
  10  12   4    97069.57   127655.42  16822.67 o 
  11  12   4    25001.68    22783.06   9544.48 o 
  12  12   4    20469.27    20013.79  10372.76 o 
  13  12   4   183698.80   204509.34  17712.40 o 
  14  12   4    11125.90     -643.04  12773.96 o 
 -13  13   4    68750.16    57543.95  18200.51 o 
 -12  13   4    69707.16    64514.25  14077.23 o 
 -11  13   4    16944.89    21288.26   9910.40 o 
 -10  13   4     2198.18     7855.79   8212.18 o 
  -9  13   4   365946.59   348992.03  24050.86 o 
  -8  13   4   101891.97   121309.27  15559.60 o 
  -7  13   4   212533.91   229747.36  16294.54 o 
  -6  13   4    22544.38    11896.61  10462.13 o 
  -5  13   4    93367.86    99924.55   8052.77 o 
  -4  13   4    58369.14    64242.89   5916.72 o 
  -3  13   4     5782.96     5742.70   4857.62 o 
  -2  13   4     5426.84    11973.40   5087.69 o 
  -1  13   4    64457.02    51879.97   8526.39 o 
   0  13   4   124396.80   105947.98  10854.44 o 
   1  13   4    70100.40    63648.66   8396.16 o 
   2  13   4     5364.40     8559.00   4590.58 o 
   3  13   4     5914.97     4251.22   4206.34 o 
   4  13   4    57571.77    47929.30   6291.06 o 
   5  13   4    92616.16    98357.88   7808.25 o 
   6  13   4    23754.18    33573.53   5775.65 o 
   7  13   4   217623.05   223421.28  12268.05 o 
   8  13   4    98448.78    88700.68  14828.06 o 
   9  13   4   372762.34   360533.06  23070.06 o 
  10  13   4     3044.20     7970.65   9839.32 o 
  11  13   4    17675.58     2813.87   9553.48 o 
  12  13   4    62619.18    73938.85  12915.75 o 
  13  13   4    67963.34    54440.01  12611.54 o 
 -12  14   4   256560.53   219924.70  19492.27 o 
 -11  14   4    73426.66    59412.43  11447.17 o 
 -10  14   4    15224.26    13738.69  13765.71 o 
  -9  14   4    38785.82    26216.37   9244.60 o 
  -8  14   4   221912.00   212081.11  21487.91 o 
  -7  14   4    47828.61    60645.68  11119.08 o 
  -6  14   4    12929.01     9009.09   7083.01 o 
  -5  14   4   141978.47   132801.27  12251.03 o 
  -4  14   4    79851.59   102411.57  11238.51 o 
  -3  14   4     3097.84     2630.34   5169.61 o 
  -2  14   4    21063.30    17441.26   8496.63 o 
  -1  14   4    40078.98    37454.41   6740.88 o 
   0  14   4     7107.47     6710.64   5065.30 o 
   1  14   4    41606.01    40379.78   5012.62 o 
   2  14   4    21831.79    21586.91   4496.59 o 
   3  14   4     2433.70     9126.21   4774.32 o 
   4  14   4    79658.09    81105.44   7801.64 o 
   5  14   4   151517.13   174554.66  10185.48 o 
   6  14   4    11456.04    15084.52   9870.29 o 
   7  14   4    42287.48    51175.46   7667.80 o 
   8  14   4   216876.98   170817.48  16151.49 o 
   9  14   4    38998.12    41319.15  14926.42 o 
  10  14   4    15323.88    11491.01   9423.61 o 
  11  14   4    68181.68    58579.93  12006.03 o 
  12  14   4   252871.89   266244.25  20230.76 o 
 -11  15   4    69890.45    81424.18  12484.99 o 
 -10  15   4    49059.55    36856.20  10120.50 o 
  -9  15   4    45777.29    46453.91   9935.01 o 
  -8  15   4    20788.86    25668.64   8604.58 o 
  -7  15   4     2721.54    11113.18   7566.65 o 
  -6  15   4    14966.26    20209.48   7663.59 o 
  -5  15   4    75861.59    85250.40   9754.98 o 
  -4  15   4    38191.30    43546.30   6472.45 o 
  -3  15   4     1067.89    -1324.97   5436.62 o 
  -2  15   4    21072.96    15353.63   5925.48 o 
  -1  15   4    43664.45    50268.25   6814.78 o 
   0  15   4   154058.75   157092.16   9478.67 o 
   1  15   4    49124.68    54420.56   5614.97 o 
   2  15   4    18846.73    19162.65   4658.33 o 
   3  15   4      903.99       58.61   4788.68 o 
   4  15   4    33661.38    25345.44   6485.50 o 
   5  15   4    77993.74    83869.30  10683.74 o 
   6  15   4    14482.34    12923.12   6310.60 o 
   7  15   4     3196.02     1689.88   7869.53 o 
   8  15   4    23872.88    31263.32  10897.35 o 
   9  15   4    44468.13    33616.43  14219.51 o 
  10  15   4    48167.33    32815.68  10269.46 o 
  11  15   4    68446.95    64583.89  14786.76 o 
  -9  16   4    12393.47     9319.66   9062.03 o 
  -8  16   4    14994.44     8367.99  15838.88 o 
  -7  16   4   115790.01   115232.52  12194.43 o 
  -6  16   4    24675.29    28574.10  16486.11 o 
  -5  16   4    14668.22    19229.86  15425.66 o 
  -4  16   4    54070.64    58780.19   8816.35 o 
  -3  16   4    38142.01    38858.43   6613.59 o 
  -2  16   4   207411.33   183835.97  12004.72 o 
  -1  16   4   219051.14   201307.81  12349.52 o 
   0  16   4    28202.72    26014.99   5888.61 o 
   1  16   4   211003.14   204387.13  11120.72 o 
   2  16   4   213180.20   197280.94  10045.12 o 
   3  16   4    37161.83    32425.59   7307.58 o 
   4  16   4    50290.84    49455.82   7002.78 o 
   5  16   4    16561.93    37011.38   8416.99 o 
   6  16   4    25868.60    38082.85  12663.20 o 
   7  16   4   116399.88    87109.66  12327.06 o 
   8  16   4    14165.47    17688.36  14637.30 o 
   9  16   4    13618.61     2387.75   8826.75 o 
  -8  17   4    27094.43    29356.52  10379.64 o 
  -7  17   4    32522.46    26728.13   8814.16 o 
  -6  17   4    41381.60    32003.23   8719.08 o 
  -5  17   4   170565.28   174529.66  19954.46 o 
  -4  17   4     1976.07     -953.96   6929.78 o 
  -3  17   4    93144.09   101714.95  10469.06 o 
  -2  17   4    24861.87    30454.35   6598.49 o 
  -1  17   4    96731.38   106690.75   8203.62 o 
   0  17   4    39836.78    36322.08   6082.07 o 
   1  17   4    91692.14    86416.76   7678.91 o 
   2  17   4    23287.81    18961.54   5773.13 o 
   3  17   4    95370.29    86868.46   7992.18 o 
   4  17   4     2253.74     7408.98   9414.43 o 
   5  17   4   173189.03   166312.17  12237.92 o 
   6  17   4    42445.87    35015.26   9509.02 o 
   7  17   4    32893.90    32544.64   9796.94 o 
   8  17   4    26543.80    35406.07  10123.55 o 
  -5  18   4    32910.95    27030.02   8783.23 o 
  -4  18   4     5652.99     5650.51   7276.96 o 
  -3  18   4    37103.08    39654.22   8418.14 o 
  -2  18   4     6719.82     7624.33   6465.37 o 
  -1  18   4    59995.75    59754.88   7183.07 o 
   0  18   4   570550.00   530288.25  22963.35 o 
   1  18   4    63391.51    66224.35   8282.90 o 
   2  18   4     6307.72     7953.93   6055.63 o 
   3  18   4    38623.77    30993.87   7531.14 o 
   4  18   4     3715.60      817.93   8427.73 o 
   5  18   4    30945.22    34996.52   9602.99 o 
   1   0   5     4141.78     2822.58   1361.87 o 
   2   0   5    55753.46    61803.53   3427.80 o 
   3   0   5   318577.47   313919.88  12472.86 o 
   4   0   5   131073.53   136336.81   6465.93 o 
   5   0   5    75761.67    73973.85   4789.70 o 
   6   0   5    51179.04    43269.22   4234.02 o 
   7   0   5    69191.13    70455.92   5535.77 o 
   8   0   5    23139.27    28497.88   5130.69 o 
   9   0   5    45142.97    46201.32   5370.73 o 
  10   0   5   172645.58   170813.03   9694.67 o 
  11   0   5     3653.76     4249.08   4671.21 o 
  12   0   5    48269.35    46820.91   6679.71 o 
  13   0   5    16066.10    24534.28   6304.52 o 
  14   0   5    37139.98    32986.47   9755.54 o 
  15   0   5    61565.83    47994.12  13612.25 o 
  16   0   5   345409.50   357973.50  31678.54 o 
  17   0   5    67453.52    48896.22  20594.05 o 
  18   0   5     7246.19     2632.00  10008.14 o 
 -18   1   5    18180.48     3106.57  15457.46 o 
 -17   1   5   135099.89   142568.56  26314.61 o 
 -16   1   5    65388.61    47097.90  19558.55 o 
 -15   1   5     2596.19    14634.86   6786.06 o 
 -14   1   5    36199.46    39015.22   7678.52 o 
 -13   1   5    31425.48    33259.05   6671.36 o 
 -12   1   5     7159.41    10350.85   5510.81 o 
 -11   1   5   183138.64   175807.59  14671.77 o 
 -10   1   5    29222.87    34805.64   5264.68 o 
  -9   1   5    36646.14    39055.77   6111.79 o 
  -8   1   5    28552.33    23428.96   5849.59 o 
  -7   1   5     8766.55     5622.19   4298.53 o 
  -6   1   5     2652.95     1270.44   4335.82 o 
  -5   1   5   297470.63   291883.59  13966.67 o 
  -4   1   5   355465.75   322214.81  15056.48 o 
  -3   1   5   780894.63   742778.63  35619.58 o 
  -2   1   5    44262.98    47636.16   4813.71 o 
  -1   1   5   144521.70   150081.39   5150.13 o 
   0   1   5    69096.84    69388.67   2988.18 o 
   1   1   5   141621.64   139711.95   6055.32 o 
   2   1   5    50114.71    55159.92   3037.01 o 
   3   1   5   776355.88   775912.25  26395.31 o 
   4   1   5   353288.78   351178.56  12388.97 o 
   5   1   5   261450.67   238747.89   9994.97 o 
   6   1   5     3997.65     2100.22   2882.35 o 
   7   1   5     5220.60    10597.69   3528.32 o 
   8   1   5    33088.33    34082.55   5111.23 o 
   9   1   5    37320.47    37577.04   5175.76 o 
  10   1   5    29637.71    23205.06   5869.34 o 
  11   1   5   188489.08   180244.02  10172.59 o 
  12   1   5     8584.46     6023.34   5292.74 o 
  13   1   5    35748.80    32380.50   6654.23 o 
  14   1   5    41094.42    41156.82   9470.61 o 
  15   1   5     2211.90    17342.95   8566.85 o 
  16   1   5    68889.73    68794.59  12301.67 o 
  17   1   5   130757.46   145562.47  11248.42 o 
  18   1   5    16743.60    17216.79   8447.33 o 
 -18   2   5    54908.34    68478.70  16397.15 o 
 -17   2   5   268357.16   267797.56  30737.79 o 
 -16   2   5   121929.16   133759.83  13478.61 o 
 -15   2   5    20027.43     6723.93  12106.80 o 
 -14   2   5    49883.96    64885.45   8232.65 o 
 -13   2   5    17627.78    23846.03   6644.25 o 
 -12   2   5   100493.09   107766.51   9182.17 o 
 -11   2   5    34500.09    47722.43   6758.07 o 
 -10   2   5   100630.75    98843.86   7891.77 o 
  -9   2   5    53734.69    58683.38  36490.91 o 
  -8   2   5   389939.75   340567.53  20783.22 o 
  -7   2   5    47519.66    54334.74   7419.44 o 
  -6   2   5    14518.56    16858.85   4810.37 o 
  -5   2   5   507875.47   513429.69  22170.67 o 
  -4   2   5   391942.47   390422.66  18986.26 o 
  -3   2   5   911232.50   908826.56  40765.04 o 
  -2   2   5   136974.33   131413.69   6197.37 o 
  -1   2   5   207407.91   201523.22   7808.36 o 
   0   2   5   154876.59   146202.94   7096.38 o 
   1   2   5   206594.42   212733.42   8327.26 o 
   2   2   5   133695.36   140098.58   5194.81 o 
   3   2   5   887309.19   868852.63  26684.58 o 
   4   2   5   386857.22   391442.41  13151.66 o 
   5   2   5   534160.56   517986.09  18677.32 o 
   6   2   5    18450.64    24835.91   2793.17 o 
   7   2   5    52062.36    49686.98   4614.84 o 
   8   2   5   428004.09   403983.84  14451.39 o 
   9   2   5    53603.20    56540.76   5049.35 o 
  10   2   5    95707.21    87475.30   6473.64 o 
  11   2   5    31003.71    28582.60   5787.99 o 
  12   2   5   100712.07   103835.89   7695.43 o 
  13   2   5    18916.22    14609.08   5671.52 o 
  14   2   5    48375.91    44006.82   7542.88 o 
  15   2   5    18725.52    21348.24   6923.84 o 
  16   2   5   128909.19   132241.23  10726.39 o 
  17   2   5   265792.84   264675.78  30355.02 o 
  18   2   5    49233.81    56854.08  11427.46 o 
 -17   3   5   103498.66    91340.64  17657.46 o 
 -16   3   5    47505.31    30481.67  12675.08 o 
 -15   3   5    20865.73    10714.63   8571.09 o 
 -14   3   5    36497.40    45389.80   9136.77 o 
 -13   3   5   117176.69   128318.45   9954.27 o 
 -12   3   5    79655.35    73119.57   7968.33 o 
 -11   3   5    44418.95    55831.90   7868.43 o 
 -10   3   5    16299.04    18309.13   6210.99 o 
  -9   3   5  1326731.75  1165217.13  57719.81 o 
  -8   3   5    54794.39    70729.18  12533.32 o 
  -7   3   5   173191.19   181026.38  11706.03 o 
  -6   3   5   148265.23   165443.36  10519.60 o 
  -5   3   5    99575.69   106464.09   8966.95 o 
  -4   3   5   690832.75   654638.13  36377.99 o 
  -3   3   5    19041.58    18250.74   2132.15 o 
  -2   3   5     8482.81     9930.31   2277.19 o 
  -1   3   5     9605.82    11284.19   2374.33 o 
   0   3   5    60807.03    59360.84   3616.35 o 
   1   3   5     9630.52    10974.73   2250.62 o 
   2   3   5     4716.75     1639.96   1934.28 o 
   3   3   5    21105.91    26548.29   2791.81 o 
   4   3   5   692542.44   666427.94  25165.62 o 
   5   3   5    81838.55    87151.72   5036.50 o 
   6   3   5   162460.30   176307.61   9277.77 o 
   7   3   5   173652.11   174461.48   8494.93 o 
   8   3   5    53312.14    56227.84   6224.05 o 
   9   3   5  1338758.63  1263892.50  40573.77 o 
  10   3   5    15525.49    20552.28   4234.74 o 
  11   3   5    44881.66    52744.28   5557.40 o 
  12   3   5    82877.34    90720.52   7067.17 o 
  13   3   5   111822.03   115634.56   9416.17 o 
  14   3   5    36477.65    49443.58   8083.45 o 
  15   3   5    24406.94    29397.77   7242.64 o 
  16   3   5    43876.92    52250.57   9297.27 o 
  17   3   5   107729.44    92828.01  20526.96 o 
 -17   4   5   155607.67   129005.52  14525.97 o 
 -16   4   5    28055.58    29464.83  10816.72 o 
 -15   4   5     9475.52     4692.77  15979.80 o 
 -14   4   5    11280.91    23395.04   8201.66 o 
 -13   4   5    25865.38    18619.86   7735.64 o 
 -12   4   5   144256.88   139098.97  12185.49 o 
 -11   4   5    65187.11    63237.41   8498.81 o 
 -10   4   5    60078.14    63380.32   8607.26 o 
  -9   4   5     8721.84    12048.00   6653.94 o 
  -8   4   5    34207.08    37937.23   8542.86 o 
  -7   4   5    68675.20    63355.21  10283.62 o 
  -6   4   5    23026.01    27576.93   7171.31 o 
  -5   4   5   170677.86   170926.03  13889.22 o 
  -4   4   5   145459.13   159878.78  10618.58 o 
  -3   4   5   157382.28   149572.77   6779.75 o 
  -2   4   5    74494.05    74208.99   4593.28 o 
  -1   4   5   185798.38   190252.22  10127.13 o 
   0   4   5    15212.40    14916.77   2189.65 o 
   1   4   5   185577.81   175428.77   7309.41 o 
   2   4   5    66727.30    74797.19   3942.89 o 
   3   4   5   160098.78   159374.84   7322.28 o 
   4   4   5   154268.06   143102.77   7992.41 o 
   5   4   5   192261.69   233167.44  20858.84 o 
   6   4   5    23712.85    24416.80   3940.90 o 
   7   4   5    74180.49    83930.58   7138.14 o 
   8   4   5    33787.61    30862.83   4327.76 o 
   9   4   5    12217.53     9405.85   3962.51 o 
  10   4   5    48890.42    54322.36   5677.89 o 
  11   4   5    62686.53    64884.14   6993.36 o 
  12   4   5   148808.95   151344.05  10143.69 o 
  13   4   5    28935.90    23171.73   7077.30 o 
  14   4   5    10632.83     5211.64  10752.11 o 
  15   4   5     8853.82    13369.82   8080.63 o 
  16   4   5    28323.27    39373.96  12751.25 o 
  17   4   5   157150.45   162375.31  27672.46 o 
 -17   5   5    88498.16    73020.55  12209.87 o 
 -16   5   5    31629.09    40797.02  10499.11 o 
 -15   5   5   178382.58   194920.13  16143.04 o 
 -14   5   5    12156.05     2442.01   6500.31 o 
 -13   5   5    56736.49    62406.68   8173.86 o 
 -12   5   5     3532.55     3195.56   5771.02 o 
 -11   5   5   140068.05   145442.58  15064.05 o 
 -10   5   5     3073.99      745.00   6306.35 o 
  -9   5   5    12554.89    10007.01   7291.12 o 
  -8   5   5   131737.25   183792.27  43944.07 o 
  -7   5   5   102321.34   149893.47  30633.52 o 
  -6   5   5    69628.97    89787.98   7761.54 o 
  -5   5   5   116466.05   141919.94  16247.79 o 
  -4   5   5   127685.84   137161.91  11588.11 o 
  -3   5   5    49110.08    49666.61   5448.90 o 
  -2   5   5   152994.00   155077.89   7729.38 o 
  -1   5   5     5270.01     4787.77   2356.34 o 
   0   5   5    30614.80    28148.82   2771.69 o 
   1   5   5     6357.59     8577.88   2119.09 o 
   2   5   5   153920.89   148849.69   6490.72 o 
   3   5   5    49033.80    54368.27   4149.77 o 
   4   5   5   132037.44   142564.42   7342.71 o 
   5   5   5   117961.41   129270.27  10890.91 o 
   6   5   5    66038.70    74462.35   6025.98 o 
   7   5   5   110904.61   148686.16  17442.93 o 
   8   5   5   128100.82   165281.05  19492.20 o 
   9   5   5    15039.51    20900.78   4678.72 o 
  10   5   5     2831.20     7236.65   7116.91 o 
  11   5   5   146035.16   153375.70   9893.07 o 
  12   5   5     3211.29    -1176.15   7045.88 o 
  13   5   5    51518.77    51711.29  11357.25 o 
  14   5   5    13803.86    14903.25   7001.93 o 
  15   5   5   173158.75   175052.50  16257.49 o 
  16   5   5    33601.81    20963.56  11644.65 o 
  17   5   5    92712.34   104922.50  13699.24 o 
 -17   6   5    60184.62    57213.43  11840.20 o 
 -16   6   5   274546.03   275411.00  19839.02 o 
 -15   6   5    99566.95   103563.21  12823.80 o 
 -14   6   5     2887.97    -8155.42   7951.83 o 
 -13   6   5     3873.09     1670.85   5557.92 o 
 -12   6   5    17980.59    12730.37   8075.21 o 
 -11   6   5     5416.93     5562.70   6918.94 o 
 -10   6   5   163928.91   205285.63  29628.82 o 
  -9   6   5    91055.88    95032.34  15085.77 o 
  -8   6   5   191836.08   215605.30  29308.91 o 
  -7   6   5     8308.29     9804.68   7455.33 o 
  -6   6   5   162811.69   203799.84  27844.45 o 
  -5   6   5   552910.38   538614.25  32804.54 o 
  -4   6   5   357723.47   382220.63  17092.92 o 
  -3   6   5    26788.86    23519.94   3372.42 o 
  -2   6   5    31991.85    33491.21   4247.92 o 
  -1   6   5    68568.95    74354.04   6386.38 o 
   0   6   5    86081.34    79776.78   4765.72 o 
   1   6   5    81191.34    80961.69   4349.60 o 
   2   6   5    35478.14    32215.14   3031.38 o 
   3   6   5    29170.81    28175.69   3943.07 o 
   4   6   5   347710.63   387914.06  19689.05 o 
   5   6   5   547236.38   572039.56  24827.55 o 
   6   6   5   151117.67   161760.39  10496.08 o 
   7   6   5     8590.99    20682.95   5820.83 o 
   8   6   5   185508.89   244384.91  28864.21 o 
   9   6   5    86451.26    99777.45  11501.84 o 
  10   6   5   175308.50   208079.63  15460.34 o 
  11   6   5     4848.10     9316.45   5307.37 o 
  12   6   5    18001.87    23347.91   7135.61 o 
  13   6   5     4165.87    -1006.72   6434.51 o 
  14   6   5     3028.70    -5755.02   8677.60 o 
  15   6   5    98265.19    91483.09  13179.93 o 
  16   6   5   279873.47   256817.72  19966.30 o 
  17   6   5    61602.71    72844.18  12733.04 o 
 -16   7   5    41699.77    35795.86  10567.06 o 
 -15   7   5    90703.91    89478.20  13352.63 o 
 -14   7   5    25567.57    34437.70   9574.21 o 
 -13   7   5     1579.59    -5277.88   7144.30 o 
 -12   7   5    43697.93    50234.41   9921.52 o 
 -11   7   5    46097.21    59732.12   9517.34 o 
 -10   7   5    10408.64    16121.00   7593.97 o 
  -9   7   5   211639.45   247365.31  36279.58 o 
  -8   7   5   187338.78   241084.23  29479.12 o 
  -7   7   5    48273.63    40766.53   9199.20 o 
  -6   7   5   227877.06   270867.88  28319.22 o 
  -5   7   5   409352.56   455154.41  19689.24 o 
  -4   7   5    24562.62    33514.30   4063.22 o 
  -3   7   5   324870.34   306326.00  14491.01 o 
  -2   7   5   101647.56   102268.09   8212.46 o 
  -1   7   5   454631.91   440781.47  19140.62 o 
   0   7   5    23629.55    25453.59   3579.46 o 
   1   7   5   450149.00   437853.25  16186.11 o 
   2   7   5   102121.83   107117.79   5436.88 o 
   3   7   5   321192.81   326529.88  16798.26 o 
   4   7   5    23317.18    33525.08   5120.39 o 
   5   7   5   416012.94   409578.81  21796.96 o 
   6   7   5   224755.00   233459.14  13129.99 o 
   7   7   5    53074.14    71052.59   6545.22 o 
   8   7   5   192111.56   245512.98  23963.81 o 
   9   7   5   200720.61   241488.73  27925.19 o 
  10   7   5    10958.47    11454.52   5007.72 o 
  11   7   5    51084.14    57327.51  10209.74 o 
  12   7   5    41012.04    59606.93   8572.64 o 
  13   7   5     2230.32    -3680.81   8380.99 o 
  14   7   5    22619.28    17012.37   9729.56 o 
  15   7   5    92216.19    88352.39  13229.98 o 
  16   7   5    41735.21    42117.27  11568.84 o 
 -16   8   5    80258.95    88182.16  12944.55 o 
 -15   8   5    44688.33    38336.45  10601.84 o 
 -14   8   5    41661.48    42898.05  14899.84 o 
 -13   8   5   107842.55   130879.07  24374.82 o 
 -12   8   5    50624.55    49371.02  11728.88 o 
 -11   8   5    30557.39    33419.06   8860.29 o 
 -10   8   5    10300.79    10744.83   7027.26 o 
  -9   8   5   254117.34   307815.53  49677.41 o 
  -8   8   5   254312.34   288506.81  34570.93 o 
  -7   8   5   162069.63   184579.06  19886.82 o 
  -6   8   5    19094.80    15520.63   7775.43 o 
  -5   8   5   147235.08   138704.75   9386.94 o 
  -4   8   5    85557.75    89427.46   6410.03 o 
  -3   8   5   203881.80   204025.08  10596.47 o 
  -2   8   5    70987.27    83481.20   7254.72 o 
  -1   8   5    96907.62   113818.46  10477.49 o 
   0   8   5   872377.06   848272.56  35604.75 o 
   1   8   5    95790.16   101010.13   5781.46 o 
   2   8   5    68165.64    78313.37   5386.58 o 
   3   8   5   203885.33   204977.70   8959.31 o 
   4   8   5    97674.65   104274.77   6794.97 o 
   5   8   5   151287.98   185225.23  13258.48 o 
   6   8   5    25776.24    24406.12   4950.33 o 
   7   8   5   161234.13   197950.48  21926.94 o 
   8   8   5   256581.47   261915.02  14884.03 o 
   9   8   5   256524.33   298060.06  19490.59 o 
  10   8   5    11016.57     7482.63   5579.76 o 
  11   8   5    30744.59    50980.13   6272.45 o 
  12   8   5    47847.30    59317.31  10896.58 o 
  13   8   5   111388.20   125954.56  20342.37 o 
  14   8   5    39573.52    43974.13  10725.74 o 
  15   8   5    45909.50    33871.21  10899.82 o 
  16   8   5    78383.66    50830.89  15570.45 o 
 -15   9   5    30217.93    24795.70  10390.76 o 
 -14   9   5    60389.29    62846.18  12700.71 o 
 -13   9   5    93365.10   111868.66  20338.44 o 
 -12   9   5   163440.14   198775.59  41036.29 o 
 -11   9   5    25409.35    23447.95  14906.08 o 
 -10   9   5    15619.30     9858.26   7214.16 o 
  -9   9   5    58531.66    68425.84  19971.66 o 
  -8   9   5   252968.41   300696.66  30911.29 o 
  -7   9   5    47282.70    49309.66   7178.09 o 
  -6   9   5    14855.32    23521.74   4089.68 o 
  -5   9   5   132523.05   129337.48   8883.55 o 
  -4   9   5    86740.04    91228.80   9252.30 o 
  -3   9   5    79220.54    88648.89   9898.34 o 
  -2   9   5    37201.25    39935.18   4690.47 o 
  -1   9   5    33170.69    31338.61   4540.38 o 
   0   9   5     6949.08     9507.30   3693.77 o 
   1   9   5    33234.75    41274.70   3884.03 o 
   2   9   5    37212.46    41153.48   3883.82 o 
   3   9   5    75646.07    86787.15   5332.87 o 
   4   9   5    87663.95    89913.95   7411.96 o 
   5   9   5   140634.42   143579.89   8146.17 o 
   6   9   5    10325.95     4663.17   4155.87 o 
   7   9   5    41559.81    42722.93   5460.23 o 
   8   9   5   265666.19   280497.09  16917.31 o 
   9   9   5    65479.75    92367.06  11755.14 o 
  10   9   5    15052.45    16085.46   5226.07 o 
  11   9   5    22989.55    22106.87   8982.23 o 
  12   9   5   161291.53   184561.42  22363.53 o 
  13   9   5    90220.71    90758.01  12656.70 o 
  14   9   5    64159.32    55490.89  13353.60 o 
  15   9   5    30095.32    14669.88  12080.46 o 
 -15  10   5     2974.00     5743.30   9575.25 o 
 -14  10   5    49565.55    71006.24  11962.87 o 
 -13  10   5    29184.75    29204.76   9978.47 o 
 -12  10   5    10437.48    19760.31   9224.64 o 
 -11  10   5     6201.64     6805.47  12356.06 o 
 -10  10   5    54828.58    76273.80  10091.78 o 
  -9  10   5    24870.14    14340.92   7294.70 o 
  -8  10   5   259038.50   284167.84  20285.33 o 
  -7  10   5   153591.80   163910.16  17856.34 o 
  -6  10   5    96968.02   111826.46   7627.57 o 
  -5  10   5   116628.39   123050.67   6939.80 o 
  -4  10   5   117894.70   127868.91   8074.90 o 
  -3  10   5    24689.18    20172.32   4303.59 o 
  -2  10   5     8330.15    12729.47   4493.88 o 
  -1  10   5    48054.40    47913.62   5087.77 o 
   0  10   5     1001.15     2059.75   3415.25 o 
   1  10   5    47893.63    51424.35   4287.64 o 
   2  10   5     8998.08     9171.76   3210.59 o 
   3  10   5    26868.83    30084.49   3499.60 o 
   4  10   5   124062.75   126481.90   7681.24 o 
   5  10   5   120775.30   130307.49   8052.44 o 
   6  10   5    88936.45    94481.05   7266.18 o 
   7  10   5   159800.61   166711.58  11120.92 o 
   8  10   5   252579.45   266920.03  16752.74 o 
   9  10   5    27326.22    34986.00   6088.26 o 
  10  10   5    53485.84    63166.68   8758.53 o 
  11  10   5     4888.46     3370.23   8626.37 o 
  12  10   5     9582.53    -1026.76  10521.24 o 
  13  10   5    29002.96    24579.42  15750.88 o 
  14  10   5    43006.95    58995.92  11936.29 o 
  15  10   5     2459.85     4442.48   9916.51 o 
 -14  11   5    37376.83    37307.81  12355.25 o 
 -13  11   5   244544.30   303642.88  32603.50 o 
 -12  11   5     7936.35    13225.84  12226.27 o 
 -11  11   5    15476.01    23557.16  14203.67 o 
 -10  11   5    15819.27    20694.19   8315.95 o 
  -9  11   5    58600.66    83749.13  10456.94 o 
  -8  11   5    14135.09    23874.82   7830.88 o 
  -7  11   5   227282.11   250318.25  17016.09 o 
  -6  11   5   274088.84   276548.13  14651.27 o 
  -5  11   5   116338.20   126045.52   7086.29 o 
  -4  11   5   164212.47   159047.50   8631.60 o 
  -3  11   5    13698.55     8778.30   6536.25 o 
  -2  11   5    88619.24    89530.21   6826.87 o 
  -1  11   5    28274.51    24580.02   4530.06 o 
   0  11   5    78008.91    79704.71   8854.19 o 
   1  11   5    30226.13    31676.29   3942.19 o 
   2  11   5    83266.22    82472.63   5480.40 o 
   3  11   5    15303.90    15061.10   3337.77 o 
   4  11   5   173857.06   179228.86   9496.11 o 
   5  11   5   112129.15   110982.55   8920.37 o 
   6  11   5   274057.16   272364.44  13584.50 o 
   7  11   5   233002.97   262617.44  16806.18 o 
   8  11   5    12442.18    10879.04   5344.03 o 
   9  11   5    62324.46    78433.69   7269.52 o 
  10  11   5    18175.86     7561.19   8638.37 o 
  11  11   5    14859.00    23627.01   9167.95 o 
  12  11   5     7901.33    14533.36   9310.88 o 
  13  11   5   257645.00   251044.34  22174.30 o 
  14  11   5    35857.24    57795.36  11519.20 o 
 -14  12   5    50176.38    49502.22  11379.02 o 
 -13  12   5    40436.96    46017.93  11193.05 o 
 -12  12   5    73126.34    82572.66  12152.90 o 
 -11  12   5     6931.86      669.22   8473.46 o 
 -10  12   5    48498.90    40478.88   9693.03 o 
  -9  12   5   106962.75   112806.37  12177.87 o 
  -8  12   5   113138.36   129983.48  12613.66 o 
  -7  12   5    29151.87    24455.56   7599.88 o 
  -6  12   5    50990.04    53077.58   8038.16 o 
  -5  12   5   356075.53   336559.63  17214.02 o 
  -4  12   5   160971.34   152943.53   8484.72 o 
  -3  12   5    16119.39     7997.40   5830.32 o 
  -2  12   5    63035.18    81546.02  12110.25 o 
  -1  12   5   101819.45   105585.80  14811.98 o 
   0  12   5    49147.02    51918.39   8097.15 o 
   1  12   5   103944.77   102793.70  10089.24 o 
   2  12   5    61589.39    72601.33   9684.70 o 
   3  12   5    18794.31    22640.25   4570.30 o 
   4  12   5   156399.28   158037.22   9206.58 o 
   5  12   5   349291.69   350292.34  16099.64 o 
   6  12   5    42534.59    57865.12   6387.71 o 
   7  12   5    28055.80    32906.93   6027.45 o 
   8  12   5   122005.22   141667.70   9409.46 o 
   9  12   5   106468.41   106122.35  12567.39 o 
  10  12   5    47979.07    68607.27  11121.15 o 
  11  12   5     5684.72     2859.28   9686.00 o 
  12  12   5    73470.51    73213.68  12481.56 o 
  13  12   5    40474.74    50705.16  11389.62 o 
  14  12   5    50580.82    30785.85  16838.90 o 
 -13  13   5    11492.48    18669.89   9914.91 o 
 -12  13   5    77609.42    92034.63  13220.11 o 
 -11  13   5      808.32     4803.55   8896.48 o 
 -10  13   5    24241.81    33122.09   9883.08 o 
  -9  13   5    67976.95    64849.43  10501.13 o 
  -8  13   5    85423.48    82903.98  10784.93 o 
  -7  13   5    61705.91    59086.22   8921.81 o 
  -6  13   5    43714.57    37123.03   8772.37 o 
  -5  13   5   138866.55   130618.35   9506.80 o 
  -4  13   5      721.00     4200.21   4968.74 o 
  -3  13   5     6249.27    11963.75   5120.45 o 
  -2  13   5    35282.99    38193.86   5912.54 o 
  -1  13   5   271741.50   301615.81  16560.28 o 
   0  13   5   331135.47   341827.81  24756.16 o 
   1  13   5   269139.84   277341.09  16090.43 o 
   2  13   5    36786.68    33666.84   4483.77 o 
   3  13   5     7229.52    10971.34   9555.90 o 
   4  13   5      913.64     5727.09   5957.67 o 
   5  13   5   127637.84   109746.46   8479.96 o 
   6  13   5    43808.74    52954.71   6623.46 o 
   7  13   5    60652.48    57844.01   6724.21 o 
   8  13   5    84627.12    87497.68  10031.19 o 
   9  13   5    64496.13    67914.80  11240.42 o 
  10  13   5    26512.76    32999.17  10096.86 o 
  11  13   5     1717.44     7445.54   9236.29 o 
  12  13   5    77487.30    86051.91  14743.99 o 
  13  13   5    11012.67     1317.28  11613.67 o 
 -12  14   5    25185.93    25951.27  17163.65 o 
 -11  14   5    19247.03    25153.99   9855.66 o 
 -10  14   5    16012.51    23269.63   8997.02 o 
  -9  14   5    21797.56    27441.62   8911.51 o 
  -8  14   5    41933.63    40637.26   8753.25 o 
  -7  14   5    95622.95    95201.51  10504.49 o 
  -6  14   5    60439.48    69762.15   9669.21 o 
  -5  14   5    19431.88    32263.10   7538.16 o 
  -4  14   5   130251.27   132440.63   9851.21 o 
  -3  14   5    51142.61    44696.21   6539.45 o 
  -2  14   5    27220.11    26934.03   5890.85 o 
  -1  14   5    51374.95    45845.06   7769.88 o 
   0  14   5   105064.18    95374.80  10704.31 o 
   1  14   5    46337.27    47106.51   5287.51 o 
   2  14   5    29013.65    29336.11   4687.55 o 
   3  14   5    49503.60    47013.65   5259.88 o 
   4  14   5   134934.28   159906.03   9642.85 o 
   5  14   5    18715.77    29648.46   5886.54 o 
   6  14   5    58412.91    66367.81   6954.77 o 
   7  14   5    99807.09    75338.01  11683.61 o 
   8  14   5    46083.97    44391.83  10004.12 o 
   9  14   5    16789.79    17848.78   9065.99 o 
  10  14   5    12909.28    15140.66   9442.23 o 
  11  14   5    18430.96     9321.12   9954.27 o 
  12  14   5    27079.09    49450.81  11610.64 o 
 -11  15   5    37889.45    44039.74  13310.84 o 
 -10  15   5     2420.74    -4117.94  13298.49 o 
  -9  15   5     9973.91     6479.36   7952.47 o 
  -8  15   5   167577.86   167800.05  14405.77 o 
  -7  15   5   120070.95   121273.45  12317.95 o 
  -6  15   5      459.76     3412.15   6760.68 o 
  -5  15   5    25033.57    33482.30  12389.23 o 
  -4  15   5    20678.29    16177.11   6959.38 o 
  -3  15   5    37032.65    50534.28   7155.75 o 
  -2  15   5    48614.66    53686.54   6986.86 o 
  -1  15   5   125913.21   115225.01   9010.36 o 
   0  15   5    37496.02    34084.15   5708.24 o 
   1  15   5   127927.45   115030.58   8985.34 o 
   2  15   5    53615.35    45468.14   5452.66 o 
   3  15   5    38397.02    31536.01  12614.40 o 
   4  15   5    21871.26    21791.27   5769.70 o 
   5  15   5    21489.26    26459.16   6086.64 o 
   6  15   5      283.79     2545.37   6953.90 o 
   7  15   5   118171.11   119415.93  12870.03 o 
   8  15   5   164509.22   155281.84  15449.01 o 
   9  15   5    10183.63    10625.01   9180.10 o 
  10  15   5     2883.52     -375.88   8715.47 o 
  11  15   5    34676.66    30307.72  10612.52 o 
  -9  16   5    36113.46    36000.25   9646.01 o 
  -8  16   5   145481.06   135725.42  13408.31 o 
  -7  16   5   142406.06   145812.52  13688.38 o 
  -6  16   5   111965.06   106397.56  15782.19 o 
  -5  16   5   132144.36   135645.77  12461.14 o 
  -4  16   5    19477.85    28664.11   7793.74 o 
  -3  16   5     9202.25     2541.63   5286.69 o 
  -2  16   5    25508.69    19662.11   6279.81 o 
  -1  16   5     9287.85     9059.91   5267.63 o 
   0  16   5     3671.60     5200.70   4830.89 o 
   1  16   5    10771.86    10082.92   4835.49 o 
   2  16   5    27116.90    29060.83   6058.91 o 
   3  16   5     8060.00     6884.64   6064.30 o 
   4  16   5    21224.43    25840.71   5910.91 o 
   5  16   5   132944.56   146154.11  20709.83 o 
   6  16   5   112234.46   163830.14  27921.95 o 
   7  16   5   141736.30   151526.72  14518.17 o 
   8  16   5   144508.48   132021.64  19476.08 o 
   9  16   5    33136.46    23116.34   9789.12 o 
  -7  17   5    23219.08    36317.85   9140.82 o 
  -6  17   5    48061.68    58947.22   9462.00 o 
  -5  17   5    32420.60    34990.21   8572.00 o 
  -4  17   5     8597.99     8032.27   7305.54 o 
  -3  17   5    25659.74    28948.63   7586.58 o 
  -2  17   5     6380.02     5900.41   5774.60 o 
  -1  17   5    83403.14    82404.62   7870.44 o 
   0  17   5    54766.97    45107.41   9453.35 o 
   1  17   5    86641.12    84502.88   7408.09 o 
   2  17   5     6017.85     7545.52   6662.65 o 
   3  17   5    27864.74    36480.22   6420.64 o 
   4  17   5     7850.03     7440.91   6633.10 o 
   5  17   5    32094.41    41431.34  10623.33 o 
   6  17   5    51662.11    36587.01   9777.87 o 
   7  17   5    22265.26    35412.17  13443.88 o 
  -5  18   5    15273.72    22158.69   8452.41 o 
  -4  18   5     8352.07     4826.51   7637.73 o 
  -3  18   5    15542.52    18773.94   7707.19 o 
  -2  18   5     5867.78      -55.16   5689.93 o 
  -1  18   5    97183.82    86458.02   7934.75 o 
   0  18   5    54639.60    59413.00   6985.48 o 
   1  18   5    97382.63    82519.48   8783.16 o 
   2  18   5     6876.52    -4120.66   6002.57 o 
   3  18   5    15048.96    11995.37   6562.79 o 
   4  18   5     8335.88     6195.22   6606.38 o 
   5  18   5    16284.17     7930.24   8972.55 o 
   0   0   6   613361.00   598662.94  31560.53 o 
   1   0   6   102916.11   103767.89   4742.78 o 
   2   0   6   595045.19   612592.13  22885.11 o 
   3   0   6    81345.96    81569.10   4297.18 o 
   4   0   6   114174.26   112432.71   5689.43 o 
   5   0   6      691.25     1096.11   2962.08 o 
   6   0   6   235170.75   220814.41  10176.55 o 
   7   0   6    10140.99     3389.76   4277.63 o 
   8   0   6    41303.29    34996.63   5228.90 o 
   9   0   6     2309.58     4186.38   4069.09 o 
  10   0   6    21101.64    29507.45   5142.94 o 
  11   0   6    76565.06    77835.45   6981.34 o 
  12   0   6     1917.75    14006.40   5512.26 o 
  13   0   6    54512.96    47404.34   7245.73 o 
  14   0   6      126.20       94.93   6004.28 o 
  15   0   6   194316.70   216907.02  15541.78 o 
  16   0   6   138000.84   191893.20  29698.89 o 
  17   0   6    77297.31    81390.52  11472.67 o 
  18   0   6    13215.86    32548.28  11637.68 o 
 -18   1   6    12243.29    11276.47  22285.24 o 
 -17   1   6   148415.03   175675.44  16763.06 o 
 -16   1   6   116120.71   123716.11  14213.45 o 
 -15   1   6     8784.84     4946.60   8122.00 o 
 -14   1   6    36703.98    61685.31  11931.23 o 
 -13   1   6     8919.77     8239.64   6530.35 o 
 -12   1   6    78576.25    87618.77   8186.09 o 
 -11   1   6    17432.68    21037.84   5716.64 o 
 -10   1   6    81765.63    79129.02   7281.40 o 
  -9   1   6   183316.27   157869.92  10248.04 o 
  -8   1   6    55388.91    59326.20   9751.32 o 
  -7   1   6   176121.63   186120.31  13387.05 o 
  -6   1   6   201583.81   193360.44  11264.01 o 
  -5   1   6   137433.33   133942.88   9573.18 o 
  -4   1   6    39205.47    42013.35   4655.85 o 
  -3   1   6   227900.27   227187.83  12015.35 o 
  -2   1   6   183826.20   185153.03   7799.84 o 
  -1   1   6   231150.14   233038.64   8647.20 o 
   0   1   6    73723.79    73534.84   3212.72 o 
   1   1   6   238985.84   238111.98   9410.95 o 
   2   1   6   179721.17   177658.69   7652.25 o 
   3   1   6   227603.53   227003.11   8012.91 o 
   4   1   6    35787.48    40678.03   2671.85 o 
   5   1   6   150128.86   140475.69   6232.04 o 
   6   1   6   186776.84   177252.19   7989.80 o 
   7   1   6   176698.36   176861.31   7787.21 o 
   8   1   6    54627.04    54032.94   5142.31 o 
   9   1   6   185744.89   180298.23   9354.55 o 
  10   1   6    74024.52    73022.38   6467.06 o 
  11   1   6    17780.57    14643.51   5832.23 o 
  12   1   6    72761.30    63330.14   7094.61 o 
  13   1   6    10503.71      899.25   5778.12 o 
  14   1   6    35467.01    39626.30   7305.97 o 
  15   1   6     9724.42     6192.44   6503.59 o 
  16   1   6   119429.06   128978.62  12824.76 o 
  17   1   6   145021.03   144982.83  12771.32 o 
  18   1   6    12148.03    10348.73   8998.94 o 
 -17   2   6    64864.76   103595.44  17680.32 o 
 -16   2   6    68654.92    79770.90  11035.39 o 
 -15   2   6    24526.63    48953.45   9336.81 o 
 -14   2   6    24457.97    22140.62   8068.71 o 
 -13   2   6    73897.05    74493.95   8272.96 o 
 -12   2   6    10951.52    27435.23   8506.52 o 
 -11   2   6    53408.97    58403.90   6897.78 o 
 -10   2   6   165697.97   175939.97  10592.91 o 
  -9   2   6   770798.38   681842.06  33161.97 o 
  -8   2   6   315094.13   319200.72  38116.87 o 
  -7   2   6    94791.26    91467.32   8148.70 o 
  -6   2   6    43586.99    41113.05   5522.66 o 
  -5   2   6    91671.05    91502.80   8077.02 o 
  -4   2   6   323294.06   307778.63  15886.34 o 
  -3   2   6   264001.94   255515.19  13278.37 o 
  -2   2   6    62431.54    63660.27   4857.67 o 
  -1   2   6   150927.67   151052.61   6696.47 o 
   0   2   6    53096.57    56387.75   3936.04 o 
   1   2   6   143446.45   147091.14   7235.96 o 
   2   2   6    70827.86    74797.48   3341.58 o 
   3   2   6   243169.53   254272.98   8693.25 o 
   4   2   6   319334.91   324517.50  11268.53 o 
   5   2   6    75119.88    74476.67   4233.56 o 
   6   2   6    44300.77    44756.82   3379.58 o 
   7   2   6    92481.52    88788.08   5094.24 o 
   8   2   6   316963.28   295145.13  11620.77 o 
   9   2   6   743264.81   662177.56  23051.22 o 
  10   2   6   162718.55   161935.97   8623.41 o 
  11   2   6    52145.55    50032.69   5698.88 o 
  12   2   6    11103.44    19649.75   5678.85 o 
  13   2   6    70656.13    73552.61   7854.25 o 
  14   2   6    24143.21    25904.84   6848.29 o 
  15   2   6    26490.21    21963.84   7070.11 o 
  16   2   6    68091.05    78824.41  11432.57 o 
  17   2   6    67914.01    64302.18  11299.51 o 
 -17   3   6    24267.86    33997.65  14882.09 o 
 -16   3   6    50795.54    53489.92  12903.53 o 
 -15   3   6    12252.20    12836.09   8136.23 o 
 -14   3   6    82990.05    71014.93  10106.04 o 
 -13   3   6    49796.48    42039.77   8326.66 o 
 -12   3   6    89178.35   107188.74  16012.49 o 
 -11   3   6    64003.51    70095.98   7378.09 o 
 -10   3   6   129244.46   130041.52  10697.04 o 
  -9   3   6   477751.03   427360.25  37255.61 o 
  -8   3   6    88891.97    97159.31   9328.04 o 
  -7   3   6    21033.47    23569.37   5841.25 o 
  -6   3   6    54532.81    42758.18   7508.57 o 
  -5   3   6   240884.14   237420.14  15789.28 o 
  -4   3   6   234724.19   214715.36  14697.68 o 
  -3   3   6   172704.48   172422.30   7863.30 o 
  -2   3   6    50485.20    47143.93   3887.82 o 
  -1   3   6   299121.16   296216.91  11586.91 o 
   0   3   6   265806.19   264061.41  13528.15 o 
   1   3   6   314913.44   298497.34  11029.02 o 
   2   3   6    48487.62    52796.98   2936.94 o 
   3   3   6   165973.55   157711.66   5823.50 o 
   4   3   6   249377.16   237988.50   9587.43 o 
   5   3   6   237060.23   246657.75  11402.87 o 
   6   3   6    45643.18    49530.75   3522.39 o 
   7   3   6    18559.42    18325.53   4178.23 o 
   8   3   6    89292.19    93382.37   6147.64 o 
   9   3   6   458467.78   438825.38  17049.02 o 
  10   3   6   129309.89   133889.95   7337.75 o 
  11   3   6    70516.60    69594.73   5898.86 o 
  12   3   6    84791.52    95153.16   8905.28 o 
  13   3   6    51330.88    54986.75   9376.99 o 
  14   3   6    83482.84    97662.40   8903.21 o 
  15   3   6    13796.29    23786.45   7143.89 o 
  16   3   6    46453.62    37436.39   9734.21 o 
  17   3   6    24309.71    54826.34   9853.11 o 
 -17   4   6    60354.77    65394.08  14565.03 o 
 -16   4   6   136830.27   144536.11  15698.67 o 
 -15   4   6    50498.74    51434.33   9703.71 o 
 -14   4   6     6469.75     5251.95   7608.23 o 
 -13   4   6    68275.83    68811.16  15138.29 o 
 -12   4   6   138673.52   163150.53  13039.51 o 
 -11   4   6     6912.27    10501.76   5891.16 o 
 -10   4   6    55436.68    55127.41   7396.20 o 
  -9   4   6    18274.63    13427.86   5027.74 o 
  -8   4   6   229894.52   227172.23  17502.88 o 
  -7   4   6   119634.35   125936.45  12299.47 o 
  -6   4   6    56940.56    57658.29   8888.08 o 
  -5   4   6   157076.20   176024.30  10903.44 o 
  -4   4   6   257114.25   245413.34  14797.08 o 
  -3   4   6   255847.98   247663.52  11358.77 o 
  -2   4   6    12078.78    11342.08   2635.80 o 
  -1   4   6    25749.36    30170.48   2514.76 o 
   0   4   6      684.06     1004.46   1803.81 o 
   1   4   6    18582.14    20813.52   2567.43 o 
   2   4   6    11229.50    15370.45   2385.09 o 
   3   4   6   246968.98   244358.88  10586.51 o 
   4   4   6   267397.56   287015.53  15445.37 o 
   5   4   6   136558.08   134521.81   8137.64 o 
   6   4   6    60259.16    67543.01   4852.10 o 
   7   4   6   109251.05   121795.98   6994.05 o 
   8   4   6   244003.80   238178.91  11601.62 o 
   9   4   6    19869.18    25534.33   4377.42 o 
  10   4   6    60343.39    59452.38   5788.32 o 
  11   4   6     8904.23    16743.38   6423.81 o 
  12   4   6   150922.86   160299.22  10506.78 o 
  13   4   6    62359.05    59322.34   7901.24 o 
  14   4   6     5938.49     9007.79   6751.32 o 
  15   4   6    48129.20    42532.14  12684.31 o 
  16   4   6   138072.63   135149.81  14454.98 o 
  17   4   6    60036.39    76522.27  18843.24 o 
 -17   5   6    90048.21   102751.74  19901.85 o 
 -16   5   6    35235.29    41169.35  10468.86 o 
 -15   5   6    86056.04    76027.27  14967.77 o 
 -14   5   6    30820.00    23660.36   7209.78 o 
 -13   5   6    22750.70    15388.72   6424.41 o 
 -12   5   6    23977.03    20366.45   8104.78 o 
 -11   5   6    36810.70    29797.81  12555.67 o 
 -10   5   6   113146.52   131382.66  20094.89 o 
  -9   5   6    52375.10    63962.24   7771.37 o 
  -8   5   6    50692.21    71950.91  17727.79 o 
  -7   5   6   337292.66   311913.47  22458.21 o 
  -6   5   6    86767.41    89935.25   8199.85 o 
  -5   5   6    57804.52    67120.45   6472.20 o 
  -4   5   6    47216.07    49553.62   4023.38 o 
  -3   5   6   183170.33   181138.17   8481.54 o 
  -2   5   6     8911.08     6911.49   2599.95 o 
  -1   5   6   108393.45   111318.05   6087.19 o 
   0   5   6    13593.37    10214.57   2331.11 o 
   1   5   6   111253.27   107000.68   5499.41 o 
   2   5   6     6640.59     9735.50   2323.77 o 
   3   5   6   167367.63   170451.73   7498.24 o 
   4   5   6    41929.75    43846.46   4214.49 o 
   5   5   6    65516.90    75817.35   5467.33 o 
   6   5   6    82855.31   103873.52   8463.77 o 
   7   5   6   352292.06   367010.09  17051.23 o 
   8   5   6    48516.82    57130.09   6502.89 o 
   9   5   6    52092.21    57612.61   6219.93 o 
  10   5   6   111877.95   122439.02  10132.19 o 
  11   5   6    38495.52    38830.87   6189.82 o 
  12   5   6    23947.84    25320.71   7723.84 o 
  13   5   6    23622.26    31892.65   7645.57 o 
  14   5   6    29745.61    28005.55   7606.90 o 
  15   5   6    83756.01    96125.29  10139.31 o 
  16   5   6    33921.97    37111.03  11157.89 o 
  17   5   6    96998.64   114080.41  14320.04 o 
 -17   6   6    37107.72    30479.99  10645.68 o 
 -16   6   6    98922.45   102128.72  12888.45 o 
 -15   6   6     6108.65     7751.29   8507.17 o 
 -14   6   6    10214.29    12465.96   8312.61 o 
 -13   6   6    84664.29    91615.48  12064.00 o 
 -12   6   6    25017.29    23999.30   8232.20 o 
 -11   6   6     4466.14     3617.80   6615.07 o 
 -10   6   6    63106.25    85709.31  15863.01 o 
  -9   6   6      470.00    12086.60   5512.55 o 
  -8   6   6    48076.68    63393.09  14865.36 o 
  -7   6   6     7389.86     5884.47   8167.72 o 
  -6   6   6    38362.74    38700.91   6404.19 o 
  -5   6   6   187187.42   198429.20  19656.85 o 
  -4   6   6   231307.30   233948.73  11168.43 o 
  -3   6   6   235411.50   240680.94  15436.10 o 
  -2   6   6   232528.28   228227.17  10511.65 o 
  -1   6   6   155935.75   166118.89   8109.32 o 
   0   6   6     1424.61     -502.31   2290.27 o 
   1   6   6   152416.61   146360.55   6767.63 o 
   2   6   6   214818.92   205882.89   8786.55 o 
   3   6   6   238434.39   240341.25   9784.20 o 
   4   6   6   215621.19   224908.28  10766.06 o 
   5   6   6   189090.98   209765.53  10994.27 o 
   6   6   6    46351.84    58425.20   5641.33 o 
   7   6   6     6095.69    10405.11   4057.03 o 
   8   6   6    42622.96    50322.38   6833.06 o 
   9   6   6      340.27    -2159.88   4626.25 o 
  10   6   6    62474.28    92198.30   8054.04 o 
  11   6   6     6263.30     7610.36   5367.04 o 
  12   6   6    22675.30    18306.78   6310.56 o 
  13   6   6    91572.35    95639.87   9955.82 o 
  14   6   6    10965.61    12912.36   8025.01 o 
  15   6   6     4775.43      610.10   9407.29 o 
  16   6   6   100758.36    83511.58  13307.13 o 
  17   6   6    35054.36    14756.78  10492.95 o 
 -16   7   6    28085.82    33845.55  11687.91 o 
 -15   7   6     3761.90     4556.80   8410.18 o 
 -14   7   6    36434.29    35719.34   9668.84 o 
 -13   7   6   178517.91   175175.23  15201.68 o 
 -12   7   6    30395.94    30358.83   8844.55 o 
 -11   7   6      746.86     1042.81   6535.32 o 
 -10   7   6   116464.17   156846.14  31305.97 o 
  -9   7   6   110942.88   140577.52  16541.19 o 
  -8   7   6   171799.94   220966.02  25867.68 o 
  -7   7   6     9089.77    10246.18   4939.01 o 
  -6   7   6   113953.25   117955.50  10670.70 o 
  -5   7   6   232258.97   240372.94  12176.03 o 
  -4   7   6   312984.03   333680.72  16472.97 o 
  -3   7   6   375431.44   361867.75  17420.60 o 
  -2   7   6   285181.75   272909.81  14989.05 o 
  -1   7   6   129944.38   140463.36   7659.80 o 
   0   7   6     4859.17     6317.19   2844.77 o 
   1   7   6   138458.77   126841.03   6337.73 o 
   2   7   6   301932.19   296344.59  11416.50 o 
   3   7   6   404743.19   409940.75  14970.87 o 
   4   7   6   303130.00   312755.44  14273.31 o 
   5   7   6   243817.81   268555.34  14359.49 o 
   6   7   6   116037.27   157045.56  13199.45 o 
   7   7   6    10163.14    16730.71   4349.98 o 
   8   7   6   164461.55   185915.36  13032.57 o 
   9   7   6   109761.38   157146.36  15452.48 o 
  10   7   6   118932.32   163563.75  16378.41 o 
  11   7   6      272.03     7470.24   5513.42 o 
  12   7   6    25714.37    31158.49   6351.85 o 
  13   7   6   182028.44   178803.38  13823.53 o 
  14   7   6    37176.09    37316.08  10639.31 o 
  15   7   6     4147.56    -9826.81   9070.14 o 
  16   7   6    30331.26    22942.22  10579.32 o 
 -16   8   6    15997.16    17128.54  10200.06 o 
 -15   8   6      550.70    11162.87   9067.19 o 
 -14   8   6    58985.58    71290.69  11433.56 o 
 -13   8   6    96892.59   128653.24  22020.37 o 
 -12   8   6   276491.78   349832.75  44939.82 o 
 -11   8   6    48468.00    60035.89  13116.96 o 
 -10   8   6    39444.72    60527.05  15496.70 o 
  -9   8   6   564137.75   508698.47  33759.67 o 
  -8   8   6   129254.70   147473.84  20820.61 o 
  -7   8   6    55065.66    60617.00   7430.21 o 
  -6   8   6    28542.97    36826.39   6583.64 o 
  -5   8   6   253983.09   263335.00  13889.27 o 
  -4   8   6    63814.02    65456.21   5545.02 o 
  -3   8   6   184925.86   182152.67   9834.76 o 
  -2   8   6    15709.33    13581.54   3949.63 o 
  -1   8   6    90402.27   106188.31  10409.14 o 
   0   8   6   238465.52   233926.52  10674.55 o 
   1   8   6    91617.34   102414.92   8291.31 o 
   2   8   6    19424.49    21294.48   3395.79 o 
   3   8   6   190068.73   192914.00   9416.00 o 
   4   8   6    56225.48    61882.10   4394.08 o 
   5   8   6   257567.48   260717.70  12350.83 o 
   6   8   6    32245.01    38398.04   4851.30 o 
   7   8   6    60397.99    78247.57  10983.75 o 
   8   8   6   121614.18   155707.77  12655.92 o 
   9   8   6   559148.63   537664.38  27326.00 o 
  10   8   6    39902.63    53284.97   6542.31 o 
  11   8   6    50583.85    52333.06  12010.77 o 
  12   8   6   270808.50   291331.78  17589.42 o 
  13   8   6    96395.37   128853.21  13705.11 o 
  14   8   6    59948.57    38435.06  12601.88 o 
  15   8   6      634.27     6624.93   9712.64 o 
  16   8   6    15174.51    12015.68  13319.69 o 
 -15   9   6    21345.06    13980.75   9674.24 o 
 -14   9   6     2401.71    18441.49   9003.86 o 
 -13   9   6   144880.84   192735.17  41047.75 o 
 -12   9   6   125614.43   160756.91  39748.15 o 
 -11   9   6   161016.63   222742.00  44234.51 o 
 -10   9   6    69046.59   104442.77  13163.84 o 
  -9   9   6   106461.45   109247.91  11686.93 o 
  -8   9   6    32174.28    37085.89   8160.35 o 
  -7   9   6     6941.00     3013.72   5279.81 o 
  -6   9   6   143820.38   156647.48   9054.30 o 
  -5   9   6   218801.27   212358.09  11383.56 o 
  -4   9   6   308427.47   297562.47  14078.18 o 
  -3   9   6   123747.60   125600.56   9137.48 o 
  -2   9   6     1981.04      312.71   3400.53 o 
  -1   9   6    18972.62    21643.07   4030.75 o 
   0   9   6    38472.95    50349.50   7021.72 o 
   1   9   6    21500.02    29537.39   5403.99 o 
   2   9   6     1642.56     1370.81   2703.42 o 
   3   9   6   125416.21   118791.15   6330.43 o 
   4   9   6   303303.97   279176.56  11742.48 o 
   5   9   6   206965.81   216950.58  10897.06 o 
   6   9   6   131268.94   139850.39   8860.55 o 
   7   9   6     7778.48     3455.70   4347.99 o 
   8   9   6    32171.45    32839.41   7831.85 o 
   9   9   6   111278.20   148122.06  13449.91 o 
  10   9   6    61593.95    80377.52  12542.55 o 
  11   9   6   158830.78   178668.75  15499.59 o 
  12   9   6   131306.13   145081.28  32426.01 o 
  13   9   6   144431.73   180425.84  25194.92 o 
  14   9   6     1737.89   -17106.60   8553.30 o 
  15   9   6    20955.01    22141.56  10738.57 o 
 -15  10   6    70952.38    78487.45  15452.94 o 
 -14  10   6     7176.15    29069.72  10012.58 o 
 -13  10   6    36317.63    46311.52  17116.81 o 
 -12  10   6    97238.49   135541.19  22499.39 o 
 -11  10   6    83154.74   111049.09  23929.42 o 
 -10  10   6    17488.63    22855.78   7642.56 o 
  -9  10   6    33190.91    38433.59   8045.98 o 
  -8  10   6   129357.45   141284.64  12102.39 o 
  -7  10   6     6050.03     6608.93   5917.47 o 
  -6  10   6    21062.83    21264.59   4859.96 o 
  -5  10   6    82743.75    82698.13   6666.07 o 
  -4  10   6    30582.83    30216.70   4563.14 o 
  -3  10   6    29942.60    34262.66   4627.04 o 
  -2  10   6    47339.27    59682.38   5381.12 o 
  -1  10   6    35145.57    36897.20   4856.09 o 
   0  10   6    40920.40    34288.88   6974.83 o 
   1  10   6    34922.50    47658.00   4462.08 o 
   2  10   6    50229.42    55207.71   4443.89 o 
   3  10   6    32937.98    35040.89   4015.23 o 
   4  10   6    31337.16    36247.25   5169.34 o 
   5  10   6    83028.84    95310.20   7732.92 o 
   6  10   6    18549.00    12053.39   4803.41 o 
   7  10   6     5769.34     7234.97   4735.70 o 
   8  10   6   126683.76   139871.19   9380.06 o 
   9  10   6    33156.66    40929.36   6375.48 o 
  10  10   6    15411.32    17436.66   5511.43 o 
  11  10   6    86587.43    99861.36  16859.83 o 
  12  10   6    96147.05   105272.06  13472.61 o 
  13  10   6    34161.14    36309.45  10714.59 o 
  14  10   6     6571.39     1637.71  14032.08 o 
  15  10   6    68160.12    61209.03  13304.70 o 
 -14  11   6    33268.46    34517.89  10604.99 o 
 -13  11   6    24083.74    49358.05  19379.76 o 
 -12  11   6    28136.21    19668.90  11596.47 o 
 -11  11   6    23413.97    30846.61  10865.88 o 
 -10  11   6   137518.75   146644.70  15975.02 o 
  -9  11   6    82496.16    85732.99  13723.32 o 
  -8  11   6   102503.63   132021.23  11915.83 o 
  -7  11   6    53805.97    67290.44   8709.52 o 
  -6  11   6   149240.31   165183.28  12023.42 o 
  -5  11   6   329771.16   316782.19  20067.75 o 
  -4  11   6    70441.75    74145.23   6546.58 o 
  -3  11   6    41942.73    46111.74   5434.37 o 
  -2  11   6    50007.98    51153.36   7500.56 o 
  -1  11   6     8694.09    15742.47   4364.51 o 
   0  11   6   174417.20   163403.02  10102.60 o 
   1  11   6     7288.35    17316.51   4156.42 o 
   2  11   6    48876.46    47330.49   5698.71 o 
   3  11   6    36971.71    40210.82   4209.91 o 
   4  11   6    66193.62    82360.22   6554.16 o 
   5  11   6   315820.09   322200.78  14786.81 o 
   6  11   6   140708.98   139723.27   9314.08 o 
   7  11   6    54171.27    61958.99   7085.64 o 
   8  11   6   105496.60   121394.09   8917.98 o 
   9  11   6    74069.80    99367.66  12115.51 o 
  10  11   6   140076.13   150446.89  14585.19 o 
  11  11   6    25921.15    23473.93   9706.12 o 
  12  11   6    26327.31    35867.95  10856.05 o 
  13  11   6    24058.67    36621.75  12761.67 o 
  14  11   6    31709.96    24971.16  14507.96 o 
 -13  12   6   134760.28   167476.13  23768.78 o 
 -12  12   6    32802.26    36077.45  17598.98 o 
 -11  12   6     2678.47    16047.81   8787.20 o 
 -10  12   6     1660.06     3833.64   7855.49 o 
  -9  12   6    24950.78    35382.69   8691.39 o 
  -8  12   6     6806.55    30106.75   7738.24 o 
  -7  12   6    67796.29    68340.22   9217.29 o 
  -6  12   6   120166.88   104099.22  10260.88 o 
  -5  12   6   188791.97   166713.95  10748.46 o 
  -4  12   6     3080.06     4913.42   4427.42 o 
  -3  12   6   210448.30   211883.20  13637.18 o 
  -2  12   6    98916.53   111979.09   8118.81 o 
  -1  12   6   339921.75   350970.09  16985.30 o 
   0  12   6   226312.91   233161.97  16633.06 o 
   1  12   6   342596.44   348139.00  14183.43 o 
   2  12   6   106695.75   118510.69   7281.39 o 
   3  12   6   203942.66   202415.34  11328.81 o 
   4  12   6     2317.51    13900.74   5081.02 o 
   5  12   6   186044.94   211334.73  13223.87 o 
   6  12   6   124905.70   119778.80   8513.46 o 
   7  12   6    72447.73    79260.49   7519.79 o 
   8  12   6     6281.60    19867.07   5596.25 o 
   9  12   6    23997.83    23371.47   7022.23 o 
  10  12   6     2509.29    10802.34   8955.35 o 
  11  12   6     1784.89      738.06   8819.99 o 
  12  12   6    28568.24    20665.42  11617.16 o 
  13  12   6   137895.11   150578.39  31419.45 o 
 -13  13   6   135907.53   125934.77  16558.16 o 
 -12  13   6    62132.70    82160.18  12300.93 o 
 -11  13   6     7818.53    21455.13  10724.29 o 
 -10  13   6     9521.99     9667.54   8467.38 o 
  -9  13   6   112923.06   110169.11  12105.71 o 
  -8  13   6   110937.79   114702.14  19983.46 o 
  -7  13   6    18576.63    18059.59   7229.67 o 
  -6  13   6     5331.58     8493.25   6508.68 o 
  -5  13   6    46651.64    47787.57   7852.09 o 
  -4  13   6    87473.99    87259.36   7597.46 o 
  -3  13   6   120249.72   114212.62   8669.88 o 
  -2  13   6    26109.68    26929.86   5607.38 o 
  -1  13   6   258262.25   262489.31  17309.63 o 
   0  13   6   506709.66   501281.47  21005.13 o 
   1  13   6   264434.13   260326.77  14126.28 o 
   2  13   6    22193.99    23785.81   4266.79 o 
   3  13   6   122299.73   125549.99   7317.10 o 
   4  13   6    88282.44    97414.88   8766.94 o 
   5  13   6    44174.85    47035.71   6270.36 o 
   6  13   6     6671.64     4832.51   5419.46 o 
   7  13   6    15656.28     6500.63   5517.28 o 
   8  13   6   107724.95   120487.83  13030.25 o 
   9  13   6   114770.46   116313.07  13245.10 o 
  10  13   6    10698.22    11481.82  14288.23 o 
  11  13   6     6401.49     9449.08   9651.99 o 
  12  13   6    59516.36    48791.02  14911.58 o 
  13  13   6   131357.92   130838.06  23165.40 o 
 -12  14   6   121566.75   107291.50  14023.73 o 
 -11  14   6    74979.60    65878.86  11671.15 o 
 -10  14   6     6135.85     5391.96   8916.96 o 
  -9  14   6    51052.39    54040.23  10026.96 o 
  -8  14   6     3388.52     9967.26   7294.83 o 
  -7  14   6     3196.09     2943.76   8717.88 o 
  -6  14   6    40412.68    34108.79   7869.99 o 
  -5  14   6    41311.18    37930.46   7689.47 o 
  -4  14   6    75363.74    66678.77   7048.23 o 
  -3  14   6     4320.79     1940.14   5058.92 o 
  -2  14   6    47507.27    51610.97   9879.74 o 
  -1  14   6    59733.62    74484.41   6714.71 o 
   0  14   6   140652.22   143849.11   8866.60 o 
   1  14   6    61983.36    62600.28   7496.72 o 
   2  14   6    48859.57    53848.62   5435.09 o 
   3  14   6     4427.73     5696.65   4066.31 o 
   4  14   6    78290.95    74716.45   7286.10 o 
   5  14   6    41481.30    42120.93   6512.40 o 
   6  14   6    35656.17    32754.62   6265.51 o 
   7  14   6     2404.96    13949.64   6625.05 o 
   8  14   6     2610.35    -4702.41   8025.99 o 
   9  14   6    52222.60    43167.20  10733.91 o 
  10  14   6     6458.40     2351.25  10712.98 o 
  11  14   6    77259.96    93600.91  13168.89 o 
  12  14   6   121128.40   122664.52  15088.97 o 
 -10  15   6     1947.21    12675.33   8124.75 o 
  -9  15   6    13658.71    18686.59   8105.53 o 
  -8  15   6    36089.48    31554.21   8692.83 o 
  -7  15   6   139327.44   144084.92  14494.23 o 
  -6  15   6    26370.90    34458.10  11680.09 o 
  -5  15   6    44313.66    53645.55   8464.11 o 
  -4  15   6    25021.53    30273.61   7321.58 o 
  -3  15   6   149861.13   138213.36  10942.85 o 
  -2  15   6    52226.11    49232.41   6928.07 o 
  -1  15   6     4874.29     -717.75   4747.47 o 
   0  15   6   133376.16   142697.56   9017.84 o 
   1  15   6     4664.07    -1027.17   4376.01 o 
   2  15   6    51024.84    47470.75   5490.48 o 
   3  15   6   147341.58   139174.00   9387.07 o 
   4  15   6    23905.20    30934.66   6029.16 o 
   5  15   6    41831.84    49709.22  10076.45 o 
   6  15   6    26652.72    49995.57  14648.67 o 
   7  15   6   141586.27   130917.91  11295.66 o 
   8  15   6    35830.94    30598.23   9978.11 o 
   9  15   6    12099.30     2822.77   8822.43 o 
  10  15   6     1163.39     7942.86  12539.94 o 
  -9  16   6    29864.14    37180.27  10465.19 o 
  -8  16   6     9050.74     2925.31  15338.08 o 
  -7  16   6    35425.68    47967.09   9361.21 o 
  -6  16   6   235971.56   252965.77  21724.07 o 
  -5  16   6    43523.29    57586.51   9096.87 o 
  -4  16   6    31809.98    39348.41   8267.53 o 
  -3  16   6    19940.78    10700.16  11532.70 o 
  -2  16   6    32305.44    38680.76   6606.23 o 
  -1  16   6    86402.96    94686.46   7787.38 o 
   0  16   6   182219.09   177638.14  10492.22 o 
   1  16   6    88028.52    84778.54   7345.50 o 
   2  16   6    29784.41    22932.61   9205.52 o 
   3  16   6    18841.80    15870.89   5700.65 o 
   4  16   6    31734.06    33238.01   6539.65 o 
   5  16   6    48673.79    61946.11   8390.21 o 
   6  16   6   231779.42   241320.31  21314.40 o 
   7  16   6    34865.99    47649.27  10308.02 o 
   8  16   6     7172.25     4795.67   8974.11 o 
   9  16   6    29997.30    34469.71  12016.22 o 
  -7  17   6    41423.04    26710.92  16049.31 o 
  -6  17   6    51397.64    52669.70   9517.39 o 
  -5  17   6   284700.88   264785.94  18199.20 o 
  -4  17   6    35119.39    30763.66   8371.76 o 
  -3  17   6    18393.89    16405.90   7216.12 o 
  -2  17   6    34857.82    36678.29   7036.92 o 
  -1  17   6    39646.27    36900.18   6286.77 o 
   0  17   6   194904.63   190173.33  11178.79 o 
   1  17   6    40339.30    44902.17   7280.50 o 
   2  17   6    38003.34    25725.22   6729.60 o 
   3  17   6    17197.96    17204.18   7199.52 o 
   4  17   6    34048.21    35588.05   6618.02 o 
   5  17   6   297267.91   279545.63  16538.52 o 
   6  17   6    51044.83    61339.61  10458.15 o 
   7  17   6    43912.42    57447.22  10791.03 o 
  -5  18   6    76052.09   104819.64  14700.13 o 
  -4  18   6    18556.74    38724.38  20654.82 o 
  -3  18   6    19817.89    21333.12   8237.82 o 
  -2  18   6    40781.37    47554.78   8948.98 o 
  -1  18   6   324574.31   310781.94  17273.82 o 
   0  18   6     7994.51     3157.42   7538.96 o 
   1  18   6   326707.88   305528.03  19609.88 o 
   2  18   6    40152.69    24860.39   8421.47 o 
   3  18   6    17796.94    19248.43   7778.15 o 
   4  18   6    18905.79     7116.23  10241.00 o 
   5  18   6    71621.02    56344.97  13567.69 o 
   1   0   7    18863.17    15436.15   2067.37 o 
   2   0   7     3919.16     2886.88   1875.72 o 
   3   0   7   138893.98   135209.33   7230.40 o 
   4   0   7   111478.24   110735.84   6236.08 o 
   5   0   7    33089.29    32201.09   3452.27 o 
   6   0   7   125983.77   129031.36   7825.80 o 
   7   0   7   225354.75   203511.55  10102.61 o 
   8   0   7    24155.58    11301.41   4921.84 o 
   9   0   7    34440.63    24889.24   4726.21 o 
  10   0   7    16330.79    24673.73   7473.11 o 
  11   0   7    97106.23   101183.59   7817.62 o 
  12   0   7     1703.85      520.97   5657.32 o 
  13   0   7    22993.17    21875.85   6340.57 o 
  14   0   7    24626.93    19514.80   7187.26 o 
  15   0   7     7192.08    38204.47  18629.40 o 
  16   0   7    77072.10    87681.68  11208.58 o 
  17   0   7    34380.52    39227.47   9689.71 o 
 -17   1   7    16541.37    14290.98  10028.03 o 
 -16   1   7    43631.15    60069.06  10932.98 o 
 -15   1   7    73039.21    70385.64  11674.17 o 
 -14   1   7     9878.55    23113.00   6483.11 o 
 -13   1   7   189498.50   163979.63  13407.30 o 
 -12   1   7   192020.52   194989.03  13422.88 o 
 -11   1   7    40775.80    30127.26   6074.20 o 
 -10   1   7    54983.05    42401.40   8778.80 o 
  -9   1   7    18116.19    24334.99   7572.83 o 
  -8   1   7    89437.50    94081.84   8379.09 o 
  -7   1   7    57749.40    59576.34  12905.15 o 
  -6   1   7   192084.34   190557.44  10804.25 o 
  -5   1   7    49483.25    51542.92   7962.22 o 
  -4   1   7   491859.97   469414.41  23432.73 o 
  -3   1   7   233473.42   233251.34   9701.91 o 
  -2   1   7   121071.67   117187.84   5550.03 o 
  -1   1   7   302219.84   296696.31  10835.39 o 
   0   1   7   320588.31   326519.44  11556.79 o 
   1   1   7   305895.34   303539.88  11805.20 o 
   2   1   7   116292.47   111871.85   5306.30 o 
   3   1   7   232006.88   227374.52   9458.60 o 
   4   1   7   505682.00   484647.06  16095.17 o 
   5   1   7    42477.81    43873.95   3404.48 o 
   6   1   7   219144.92   214208.97   8813.73 o 
   7   1   7    61245.10    59080.77   4513.56 o 
   8   1   7    93293.65    92038.33   5560.11 o 
   9   1   7    21465.47    28629.72   4242.25 o 
  10   1   7    60216.77    53230.78   5218.21 o 
  11   1   7    44293.63    43638.29   5454.47 o 
  12   1   7   188041.78   177654.13  10054.95 o 
  13   1   7   182625.16   177579.81  10153.71 o 
  14   1   7     9745.35     1036.42   7597.01 o 
  15   1   7    72136.45    68173.83   8459.31 o 
  16   1   7    43140.11    61031.04  13707.77 o 
  17   1   7    16091.69    25112.46   8977.31 o 
 -17   2   7    51535.27    35983.21  14534.09 o 
 -16   2   7     6276.25     7370.63  10166.66 o 
 -15   2   7    28716.36    16953.90   8143.62 o 
 -14   2   7    51528.88    44091.05   8788.70 o 
 -13   2   7   218514.58   233839.16  20638.84 o 
 -12   2   7    89163.41    89073.45   8526.34 o 
 -11   2   7   284326.25   261218.39  14775.26 o 
 -10   2   7    86848.63    97887.73   8945.56 o 
  -9   2   7   802499.25   826185.13  51152.27 o 
  -8   2   7    25860.86    37582.93   8013.38 o 
  -7   2   7   132267.28   143374.73   9930.98 o 
  -6   2   7    11159.81     7102.44   5862.68 o 
  -5   2   7   337673.06   312127.09  20392.69 o 
  -4   2   7   507763.09   486423.50  24865.38 o 
  -3   2   7   296780.50   288773.28  14619.68 o 
  -2   2   7   171117.41   172708.73   8241.95 o 
  -1   2   7   699830.88   692050.56  24276.29 o 
   0   2   7   546877.56   522328.25  21930.38 o 
   1   2   7   730636.69   721676.00  29086.70 o 
   2   2   7   157094.98   156538.34   6258.91 o 
   3   2   7   295712.94   277507.31   9653.23 o 
   4   2   7   546312.25   521862.97  16891.19 o 
   5   2   7   347321.38   349346.72  11273.13 o 
   6   2   7     9904.88     8450.78   2382.44 o 
   7   2   7   130096.93   117911.42   6253.44 o 
   8   2   7    23752.66    24782.48   3992.36 o 
   9   2   7   797418.75   771871.44  26442.72 o 
  10   2   7    88546.55    91398.10   7312.96 o 
  11   2   7   291864.38   284393.53  12537.48 o 
  12   2   7    88840.15    93328.12   7238.68 o 
  13   2   7   222069.06   226396.28  12987.60 o 
  14   2   7    46473.71    49453.84   7543.09 o 
  15   2   7    28219.60    37205.90   7397.12 o 
  16   2   7     7154.83     4992.87   6790.17 o 
  17   2   7    53264.86    59542.21   8630.96 o 
 -17   3   7     5370.07      740.44  12491.09 o 
 -16   3   7    84310.58    72938.52  11159.28 o 
 -15   3   7     5959.19    -2995.77   8083.65 o 
 -14   3   7    29686.90    19529.95   7850.00 o 
 -13   3   7    47390.65    34479.48   8116.28 o 
 -12   3   7   535231.38   488279.78  38404.59 o 
 -11   3   7    83242.61    73743.84  12667.76 o 
 -10   3   7   220193.67   248941.86  21330.58 o 
  -9   3   7   188770.34   174422.67  19398.65 o 
  -8   3   7   703459.31   687936.63  33381.84 o 
  -7   3   7    58420.14    68933.45   9782.81 o 
  -6   3   7    29828.83    26918.22   6914.93 o 
  -5   3   7     1478.50     6083.71   6165.08 o 
  -4   3   7    12991.09     9589.42   2643.94 o 
  -3   3   7    91808.84    88059.92   7812.08 o 
  -2   3   7   110859.78    99467.60   6460.85 o 
  -1   3   7   541547.38   519327.44  19685.30 o 
   0   3   7   771850.31   750701.38  31150.94 o 
   1   3   7   516117.09   504480.69  19482.83 o 
   2   3   7    98573.52    94834.02   4719.72 o 
   3   3   7    93211.84    97298.30   4016.67 o 
   4   3   7    11858.31     9168.88   1927.74 o 
   5   3   7     1265.07     1049.14   2371.45 o 
   6   3   7    33820.18    34428.67   3190.49 o 
   7   3   7    55610.05    59849.61   5794.46 o 
   8   3   7   713504.81   680871.88  25011.67 o 
   9   3   7   201285.86   199514.56   9146.36 o 
  10   3   7   206069.69   205073.94   9387.65 o 
  11   3   7    94826.44   100033.27   6572.20 o 
  12   3   7   520589.25   497804.84  21565.42 o 
  13   3   7    49979.47    53149.57   8385.98 o 
  14   3   7    28275.62    26270.70   7093.97 o 
  15   3   7     4516.62    12174.94   6821.20 o 
  16   3   7    87486.92   110951.30  12582.80 o 
  17   3   7     4300.95     2403.65   6410.31 o 
 -17   4   7    16353.14    20214.22   9790.89 o 
 -16   4   7    13935.77    25857.34  12133.32 o 
 -15   4   7    25447.23     5154.23   7754.60 o 
 -14   4   7     7181.98     8468.11   7116.52 o 
 -13   4   7    24577.09    28919.64   7816.92 o 
 -12   4   7   168040.77   167822.56  13060.60 o 
 -11   4   7   250437.36   246017.50  17966.24 o 
 -10   4   7    11702.83    18893.59   6541.85 o 
  -9   4   7   376523.28   362740.31  24749.34 o 
  -8   4   7    58895.64    60673.47  12243.04 o 
  -7   4   7    20247.54    16704.32   7545.25 o 
  -6   4   7   165458.09   148920.77  13369.33 o 
  -5   4   7   159022.72   166335.61  12338.36 o 
  -4   4   7    39026.64    35119.37   3775.43 o 
  -3   4   7   143780.70   134945.88   6946.77 o 
  -2   4   7    40868.90    39307.75   3460.49 o 
  -1   4   7    45994.64    45486.47   3556.68 o 
   0   4   7    30525.61    24081.65   3747.15 o 
   1   4   7    45938.74    47805.29   3385.72 o 
   2   4   7    45124.11    54785.62   4337.83 o 
   3   4   7   131647.80   129037.18   5928.46 o 
   4   4   7    47360.99    55390.52   4160.74 o 
   5   4   7   176340.17   162658.81   8186.90 o 
   6   4   7   164359.06   180158.45   9028.67 o 
   7   4   7    19786.47    23142.55   4679.56 o 
   8   4   7    60308.09    59678.61   5526.87 o 
   9   4   7   369329.38   378063.97  15321.16 o 
  10   4   7    10698.40     6595.29   4353.92 o 
  11   4   7   257254.88   246603.30  11862.84 o 
  12   4   7   163568.31   154089.48  10537.03 o 
  13   4   7    23767.08    24960.78   6841.77 o 
  14   4   7     6640.95     4391.53   6553.63 o 
  15   4   7    25374.08    20699.43   7901.11 o 
  16   4   7    12871.39     2610.40   6802.56 o 
  17   4   7    16395.93    11058.31  10332.60 o 
 -17   5   7    37358.33    39014.93  14087.64 o 
 -16   5   7    76215.45    88290.30  12654.39 o 
 -15   5   7   106199.85   108229.46  13072.01 o 
 -14   5   7    17726.79    15112.13   6755.16 o 
 -13   5   7    48610.45    46305.42   7562.01 o 
 -12   5   7    63415.63    60961.73   9840.65 o 
 -11   5   7    37140.46    23222.36   7656.40 o 
 -10   5   7    52992.79    49322.87   8261.79 o 
  -9   5   7    61729.11    82616.33   9712.97 o 
  -8   5   7     6530.90     2113.49   4656.99 o 
  -7   5   7    21012.83    30051.86   5568.88 o 
  -6   5   7    50983.04    42965.77   8806.75 o 
  -5   5   7    71446.33    69085.73   6576.75 o 
  -4   5   7    22334.09    22054.02   3193.72 o 
  -3   5   7    10835.77    13804.64   2852.60 o 
  -2   5   7   103916.88    97840.23   5916.68 o 
  -1   5   7   148771.11   149272.94   7019.50 o 
   0   5   7      913.74    -3722.30   1861.15 o 
   1   5   7   150276.58   150748.39   7094.03 o 
   2   5   7   105671.67   102283.08   5086.14 o 
   3   5   7     9527.14    11696.78   2485.93 o 
   4   5   7    24159.85    29922.65   3834.19 o 
   5   5   7    67704.77    70604.48   5620.29 o 
   6   5   7    49574.48    48397.67   5302.59 o 
   7   5   7    23063.19    20554.27   6786.10 o 
   8   5   7     7224.40    14428.30   4337.56 o 
   9   5   7    57197.15    72513.63   6537.81 o 
  10   5   7    62212.69    69796.33   7532.01 o 
  11   5   7    39694.79    35613.24   6294.24 o 
  12   5   7    70587.80    57744.59   8935.31 o 
  13   5   7    48111.24    49365.32   8484.73 o 
  14   5   7    17233.48    27179.31   7765.50 o 
  15   5   7   106607.36   122662.46  11300.64 o 
  16   5   7    79861.67    97463.51  13279.71 o 
  17   5   7    34534.64    39097.13  10961.28 o 
 -16   6   7   166006.36   159940.41  15580.12 o 
 -15   6   7     3391.05    -4833.87  10919.10 o 
 -14   6   7    36770.59    33991.44   7369.98 o 
 -13   6   7   111784.04   118279.52  12506.04 o 
 -12   6   7   121022.47   128097.59  15296.60 o 
 -11   6   7    33595.09    49765.22   8486.47 o 
 -10   6   7    85409.34    99374.98  22120.66 o 
  -9   6   7    77852.24   107560.91  25641.56 o 
  -8   6   7    31188.11    38153.32   6368.59 o 
  -7   6   7    95258.57   106841.59  12978.54 o 
  -6   6   7   183593.80   168032.55  14974.37 o 
  -5   6   7   277114.97   252122.70  17714.52 o 
  -4   6   7     4099.34      443.54   2956.91 o 
  -3   6   7   221551.55   217711.78  10460.16 o 
  -2   6   7    93790.20    99837.27   5998.85 o 
  -1   6   7    47083.77    48814.24   4015.96 o 
   0   6   7   214995.66   212318.92   9412.71 o 
   1   6   7    45915.73    46633.27   3767.91 o 
   2   6   7    91647.78    92879.48   5083.74 o 
   3   6   7   211949.80   204836.16   8861.98 o 
   4   6   7     3739.89     4229.40   3751.26 o 
   5   6   7   271036.16   275426.72  12523.20 o 
   6   6   7   194340.41   216933.08  11898.03 o 
   7   6   7    95537.98   104666.93   7951.23 o 
   8   6   7    31788.21    37493.83   5198.43 o 
   9   6   7    75681.28    92839.97   7241.54 o 
  10   6   7    83480.15   103148.92   7959.29 o 
  11   6   7    33998.83    49296.54   7028.69 o 
  12   6   7   122081.45   125770.03   9695.04 o 
  13   6   7   115741.95   120833.16  11072.29 o 
  14   6   7    40410.32    50475.63   8286.23 o 
  15   6   7     3625.95     6142.69   9585.53 o 
  16   6   7   168185.61   188654.72  16993.54 o 
 -16   7   7    38941.11    26663.02   9891.58 o 
 -15   7   7   114882.06   118794.16  13691.10 o 
 -14   7   7    24635.43    27157.86   9330.96 o 
 -13   7   7   168688.09   193615.72  17773.70 o 
 -12   7   7   110343.59   115722.55  21390.38 o 
 -11   7   7    47338.37    69625.80  12473.07 o 
 -10   7   7   146590.61   185068.22  19284.66 o 
  -9   7   7   216629.56   271903.63  34663.50 o 
  -8   7   7   231746.23   259740.02  41879.40 o 
  -7   7   7     9304.69    10370.54   4652.73 o 
  -6   7   7    54200.03    64559.34   6654.12 o 
  -5   7   7    64895.18    60799.82   6519.72 o 
  -4   7   7   679986.63   672697.44  28494.35 o 
  -3   7   7   253861.66   258947.03  15958.50 o 
  -2   7   7    92959.05    94009.03   6339.49 o 
  -1   7   7   334444.25   316794.69  13355.70 o 
   0   7   7   921065.31   910208.19  34545.42 o 
   1   7   7   327120.72   312944.63  13204.64 o 
   2   7   7    92409.92    97835.95   5446.47 o 
   3   7   7   250245.66   249229.88  10522.74 o 
   4   7   7   667982.56   664638.75  26435.80 o 
   5   7   7    57883.46    63394.30   5620.62 o 
   6   7   7    55453.30    62068.08   5784.21 o 
   7   7   7     8970.07    14297.13   4404.62 o 
   8   7   7   243485.69   268779.75  22558.44 o 
   9   7   7   227314.70   271013.34  17102.51 o 
  10   7   7   147910.47   175978.41  14079.06 o 
  11   7   7    53071.17    77008.88   7731.24 o 
  12   7   7   113683.77   136825.66  15097.67 o 
  13   7   7   166159.42   210321.83  22603.66 o 
  14   7   7    24015.90    25944.25  10271.06 o 
  15   7   7   117890.23   139741.48  14857.92 o 
  16   7   7    43364.18    48767.40  11416.89 o 
 -16   8   7     5560.65     6785.85   9334.12 o 
 -15   8   7    33272.06    24095.46   9764.23 o 
 -14   8   7    29821.22    39650.21  11620.07 o 
 -13   8   7    66405.69    87011.04  11877.20 o 
 -12   8   7    94642.65   120995.88  18054.21 o 
 -11   8   7    65702.30   105346.84  28336.26 o 
 -10   8   7   147808.42   184908.56  35281.00 o 
  -9   8   7   465647.59   444106.66  30943.22 o 
  -8   8   7     5635.81     7863.87   5422.14 o 
  -7   8   7   179595.88   190151.31  14272.12 o 
  -6   8   7     4867.34     8261.07   4289.83 o 
  -5   8   7    68040.02    76770.55   5573.82 o 
  -4   8   7   177231.64   179088.53   9345.33 o 
  -3   8   7   194342.02   189629.91   9940.66 o 
  -2   8   7     2335.69     5533.15   3389.18 o 
  -1   8   7   636120.44   662371.69  29049.01 o 
   0   8   7   191753.64   188517.38  11546.95 o 
   1   8   7   629596.06   646132.94  25418.67 o 
   2   8   7      868.71    -2007.34   2975.79 o 
   3   8   7   196141.55   185950.30   8426.54 o 
   4   8   7   170588.94   163891.16   7822.36 o 
   5   8   7    69375.16    76620.92   6143.12 o 
   6   8   7     2708.00    13236.31   4283.49 o 
   7   8   7   189775.39   236865.88  20106.64 o 
   8   8   7     4446.63     3507.66   4620.10 o 
   9   8   7   484846.06   476359.94  25154.34 o 
  10   8   7   147916.39   172195.33  20535.30 o 
  11   8   7    59483.00    81248.55  10803.55 o 
  12   8   7    85128.05   139937.61  17791.45 o 
  13   8   7    64351.75    74934.26  19242.55 o 
  14   8   7    30530.89    31064.86  10850.23 o 
  15   8   7    34143.28    38057.15  11267.34 o 
  16   8   7     6692.10     3000.33  10373.84 o 
 -15   9   7    20280.88    23557.17   9816.13 o 
 -14   9   7    13030.46    16435.34   9105.84 o 
 -13   9   7    90349.40   127275.73  21005.21 o 
 -12   9   7    54415.05    74027.89  12092.05 o 
 -11   9   7    73233.27    88160.59  11201.90 o 
 -10   9   7    25387.15    35708.26  15935.25 o 
  -9   9   7    12967.07    14359.54   6364.23 o 
  -8   9   7    33670.15    31322.66   6813.01 o 
  -7   9   7    16763.77    19987.24   5803.93 o 
  -6   9   7    78342.79    85017.17   9487.64 o 
  -5   9   7    10413.50     6501.79   3277.62 o 
  -4   9   7    68110.73    68001.36   5748.89 o 
  -3   9   7    89122.13    90326.43   6400.45 o 
  -2   9   7    42219.49    59034.96   5098.46 o 
  -1   9   7   126980.27   136175.33   7852.78 o 
   0   9   7   347679.88   362472.88  15247.38 o 
   1   9   7   116444.11   119653.98   6968.02 o 
   2   9   7    41620.23    49985.27   6494.57 o 
   3   9   7    90950.82    91740.33   5470.89 o 
   4   9   7    69611.54    81013.09   5090.88 o 
   5   9   7    12416.56    13975.50   4218.35 o 
   6   9   7    83379.25    75947.64   9385.73 o 
   7   9   7    16991.72    29226.28   5405.13 o 
   8   9   7    33652.23    34475.60   6080.22 o 
   9   9   7    14214.96    16595.94   5594.75 o 
  10   9   7    26644.33    43819.05   6582.29 o 
  11   9   7    70416.73    94168.56  12496.23 o 
  12   9   7    51314.58    72514.58  18195.18 o 
  13   9   7    93332.20    89347.24  23470.77 o 
  14   9   7    15698.80    16851.29   9967.76 o 
  15   9   7    21511.65    27574.99  10586.02 o 
 -15  10   7    72264.23    79056.85  15129.93 o 
 -14  10   7     7112.19     6161.85   8788.76 o 
 -13  10   7    23159.90    35983.00  11413.08 o 
 -12  10   7    62613.57    95201.65  13544.86 o 
 -11  10   7     9138.97    16122.53   7983.36 o 
 -10  10   7    13638.68     4039.50   7969.10 o 
  -9  10   7     8396.65     9439.76   6958.59 o 
  -8  10   7    21909.91    35294.54   9889.96 o 
  -7  10   7   200103.52   205462.45  14466.15 o 
  -6  10   7    32236.88    38620.39   7853.56 o 
  -5  10   7    26684.57    24706.35   4372.01 o 
  -4  10   7    11562.57    12812.47   4998.80 o 
  -3  10   7   254833.25   253827.09  12599.45 o 
  -2  10   7   119730.05   120378.88   7756.25 o 
  -1  10   7    20266.08    24374.19   4350.34 o 
   0  10   7   262885.06   240895.72  11006.15 o 
   1  10   7    15902.53    24248.15   5279.29 o 
   2  10   7   122424.13   123366.75   6581.06 o 
   3  10   7   251364.89   244195.22  10655.95 o 
   4  10   7    10226.44    13532.71   3114.12 o 
   5  10   7    28533.83    34468.26   5173.91 o 
   6  10   7    29553.49    36097.36   5489.10 o 
   7  10   7   196689.33   219171.44  14785.18 o 
   8  10   7    22313.20    26475.94   5840.31 o 
   9  10   7    10790.93    15746.11   5765.90 o 
  10  10   7    11781.58     6467.37   5308.47 o 
  11  10   7     9543.25     6005.93   8654.49 o 
  12  10   7    66462.84    63090.68  11362.04 o 
  13  10   7    22101.94    21837.35   9894.16 o 
  14  10   7     4718.02     8355.99   9784.31 o 
  15  10   7    76507.24    80306.15  13286.63 o 
 -14  11   7    11040.91    26090.31  11141.69 o 
 -13  11   7    76744.84    69893.34  22500.49 o 
 -12  11   7   138927.55   178865.17  39868.83 o 
 -11  11   7     2165.18    12205.86   7736.07 o 
 -10  11   7     8118.05     3730.77   7214.60 o 
  -9  11   7    32996.00    26834.84   8060.07 o 
  -8  11   7    67909.29    72740.85   9652.64 o 
  -7  11   7    10240.75     5799.54   6272.67 o 
  -6  11   7    98269.88    90596.77   9469.82 o 
  -5  11   7     3970.63     4044.81   3969.44 o 
  -4  11   7   118885.71   121974.52  10968.83 o 
  -3  11   7    33716.55    29780.41   4919.32 o 
  -2  11   7   128021.02   135991.48   9444.66 o 
  -1  11   7   126159.22   135354.55   8461.81 o 
   0  11   7    46602.25    44722.21   7213.41 o 
   1  11   7   126988.77   123331.97   7469.51 o 
   2  11   7   126217.02   122582.08   6900.98 o 
   3  11   7    31609.14    36204.59   4040.44 o 
   4  11   7   125080.58   128263.05   7067.37 o 
   5  11   7     7706.79     4429.16   6322.92 o 
   6  11   7    97950.00   107302.34   7970.22 o 
   7  11   7    10744.39     4878.80   5291.94 o 
   8  11   7    69029.09    79526.69   7756.37 o 
   9  11   7    31322.93    33732.45   6458.95 o 
  10  11   7     7389.64    10021.38   6444.33 o 
  11  11   7     3142.13   -11533.75   7989.60 o 
  12  11   7   144987.78   163334.61  17818.52 o 
  13  11   7    74593.12   106389.61  17788.26 o 
  14  11   7    10366.90     8774.81   9631.11 o 
 -13  12   7   185872.59   228877.56  37350.39 o 
 -12  12   7    56397.41    66797.00  11384.32 o 
 -11  12   7    28764.78    18158.94   9241.87 o 
 -10  12   7    17989.00    29503.71   8392.75 o 
  -9  12   7     3125.42     1802.64  13194.32 o 
  -8  12   7    92994.52    94403.45  10552.81 o 
  -7  12   7    39080.14    29689.44   8422.18 o 
  -6  12   7    45091.85    46121.91   7674.14 o 
  -5  12   7   297573.78   282647.88  15190.74 o 
  -4  12   7    59981.91    62404.93   6544.33 o 
  -3  12   7   417775.19   411833.94  19491.75 o 
  -2  12   7   159812.25   166332.22  14220.59 o 
  -1  12   7    25996.02    29522.00   4774.72 o 
   0  12   7   250465.00   295537.09  19651.81 o 
   1  12   7    25691.56    28286.01   4523.19 o 
   2  12   7   144358.11   144058.44   7873.19 o 
   3  12   7   426685.63   417601.00  16470.19 o 
   4  12   7    67158.91    73302.99   7853.58 o 
   5  12   7   308353.34   314670.53  14529.55 o 
   6  12   7    43346.64    44945.52   6426.84 o 
   7  12   7    40922.85    35435.57   6328.60 o 
   8  12   7    85852.94    78977.73   7963.50 o 
   9  12   7     2759.61     6617.10   9358.15 o 
  10  12   7    17993.04     6465.87   9239.36 o 
  11  12   7    27693.12    36801.01  10375.30 o 
  12  12   7    59925.36    64478.93  16546.58 o 
  13  12   7   190354.42   194223.92  19147.12 o 
 -12  13   7     2870.11      -88.19   8723.08 o 
 -11  13   7    22274.07    18415.30  10869.32 o 
 -10  13   7    68811.60    86516.43  11603.23 o 
  -9  13   7    86454.88   111683.42  12025.48 o 
  -8  13   7    79143.48    84709.89  10690.98 o 
  -7  13   7     5980.92     3406.04   6506.70 o 
  -6  13   7    15695.85    12439.71   6161.64 o 
  -5  13   7    54328.09    55155.14   7992.75 o 
  -4  13   7   118936.63   118044.43   8780.05 o 
  -3  13   7    40578.97    31822.29   7438.92 o 
  -2  13   7    21295.32    23197.53   6481.60 o 
  -1  13   7   189250.13   193408.86  10205.58 o 
   0  13   7   109064.54   112800.63   8242.75 o 
   1  13   7   179186.97   177866.11   9928.37 o 
   2  13   7    23783.89    29355.78   4559.88 o 
   3  13   7    39760.96    54974.18  10667.58 o 
   4  13   7   117057.21   128156.46   8757.76 o 
   5  13   7    65088.70    64529.23   7089.32 o 
   6  13   7    13039.63    14510.56   5579.31 o 
   7  13   7     5155.66     6095.95   5607.62 o 
   8  13   7    75485.82    59769.26   8366.46 o 
   9  13   7    88532.51   101724.32  12698.05 o 
  10  13   7    65575.20    78446.50  12248.73 o 
  11  13   7    19912.32     2446.90   9323.07 o 
  12  13   7     3122.28     5260.61   9664.54 o 
 -11  14   7     6251.65    -2020.64   8470.66 o 
 -10  14   7   128724.23   138875.05  13614.53 o 
  -9  14   7    12019.04    12370.64   7999.27 o 
  -8  14   7    31716.66    39511.48  10475.02 o 
  -7  14   7    51899.04    68909.76   9370.98 o 
  -6  14   7    50691.24    44952.55   8379.62 o 
  -5  14   7    32024.21    19052.08  11971.13 o 
  -4  14   7      812.45    -1689.63   8363.93 o 
  -3  14   7      499.48    -3221.20   6289.55 o 
  -2  14   7    10641.34     7875.25   5485.27 o 
  -1  14   7    34039.29    36355.49   5568.91 o 
   0  14   7   146530.16   142047.28   8878.33 o 
   1  14   7    34105.62    27993.00   5204.51 o 
   2  14   7     8646.95     2758.38   4109.32 o 
   3  14   7      221.86     1563.07   9792.86 o 
   4  14   7      562.00     3460.81   5207.82 o 
   5  14   7    32947.56    61470.20   8728.11 o 
   6  14   7    53374.18    56060.00   7291.81 o 
   7  14   7    54529.63    47059.73   7174.80 o 
   8  14   7    34405.88    32571.00   7711.56 o 
   9  14   7    10645.53    13912.52   9854.07 o 
  10  14   7   129739.80   110123.85  18782.87 o 
  11  14   7     5865.15    -6038.11   8983.25 o 
 -10  15   7    46439.18    47421.79   9897.12 o 
  -9  15   7    18630.18    22774.64   8545.59 o 
  -8  15   7    38667.66    32429.59   8349.24 o 
  -7  15   7    27146.47    52471.47  10845.23 o 
  -6  15   7    98870.40   105699.49  11285.26 o 
  -5  15   7    89272.30   101668.82  10382.18 o 
  -4  15   7    39297.74    42358.57   8690.47 o 
  -3  15   7    16437.56    18557.56   5688.48 o 
  -2  15   7    18636.63     9190.13   5182.28 o 
  -1  15   7    13900.70     7543.06   5100.30 o 
   0  15   7      859.50    -1362.20   5348.34 o 
   1  15   7    17583.40     8824.45   4873.31 o 
   2  15   7    18724.95    20279.06   4963.80 o 
   3  15   7    18336.80    12999.18   5396.48 o 
   4  15   7    40898.58    52613.36   6921.48 o 
   5  15   7    94828.79   100326.07  12093.06 o 
   6  15   7    90002.08    98735.12  12012.58 o 
   7  15   7    28852.74    41638.87  10295.55 o 
   8  15   7    39601.70    42116.34  10437.65 o 
   9  15   7    17704.97     8006.23   9344.95 o 
  10  15   7    46882.47    40341.04  10993.84 o 
  -9  16   7    33203.17    49153.29  14112.58 o 
  -8  16   7    94233.66    88356.15  11483.48 o 
  -7  16   7    66904.49    75166.06  10357.78 o 
  -6  16   7    50732.51    61803.78   9735.38 o 
  -5  16   7   153481.08   168006.33  13647.14 o 
  -4  16   7    26284.72    27142.64  10544.30 o 
  -3  16   7     6472.23     9843.36   6576.68 o 
  -2  16   7    10993.79     6276.73   5202.79 o 
  -1  16   7     6083.06    11288.85   5295.41 o 
   0  16   7    84934.51    85057.00   7525.07 o 
   1  16   7     6835.71     3340.86   7343.28 o 
   2  16   7     9964.61     4293.94   5750.45 o 
   3  16   7     5941.20    11592.33   6030.74 o 
   4  16   7    27465.85    41459.91   6559.28 o 
   5  16   7   151777.33   174966.20  11262.94 o 
   6  16   7    52995.48    77303.61  13494.86 o 
   7  16   7    67309.16    65502.28  11176.68 o 
   8  16   7    97925.43   110764.06  13303.98 o 
   9  16   7    31587.19    38199.10  16865.95 o 
  -7  17   7   110766.89    93837.94  19219.61 o 
  -6  17   7    69641.43    89508.75  15044.80 o 
  -5  17   7    66894.26    54723.05  12558.53 o 
  -4  17   7    53028.10    47914.33  11498.25 o 
  -3  17   7    35769.30    40925.08   9824.08 o 
  -2  17   7    94082.93    87170.74  10434.91 o 
  -1  17   7    11960.58     2163.06   6629.53 o 
   0  17   7   228223.42   205532.52  13129.31 o 
   1  17   7    10496.74     7009.08   7100.45 o 
   2  17   7    91845.07    83960.34   8756.78 o 
   3  17   7    34193.57    39726.06   7310.19 o 
   4  17   7    50997.31    65212.91   8582.20 o 
   5  17   7    66679.52    72196.32  10733.23 o 
   6  17   7    74193.73   104720.98  15914.11 o 
   7  17   7   111574.30   128725.44  13784.30 o 
  -4  18   7     4606.86    21834.57  10708.14 o 
  -3  18   7    82729.98   101053.09  11435.05 o 
  -2  18   7     3138.34     6940.30   8230.13 o 
  -1  18   7    46838.20    50540.34   7652.66 o 
   0  18   7    13643.66    11814.06   9184.09 o 
   1  18   7    45021.33    45848.23  10774.43 o 
   2  18   7     2815.10     2464.27   7404.78 o 
   3  18   7    79458.45    64162.54  10097.32 o 
   4  18   7     3812.02    11557.45   9841.22 o 
   0   0   8    13493.08    15898.25   2827.98 o 
   1   0   8    76324.55    76312.65   3965.32 o 
   2   0   8     1632.82     1256.92   1830.58 o 
   3   0   8   111079.07   116301.61   5619.42 o 
   4   0   8    23127.26    22701.16   2864.77 o 
   5   0   8    21360.95    16938.48   3416.81 o 
   6   0   8     4671.16     4690.65   3329.74 o 
   7   0   8   115511.75   118825.70   7349.87 o 
   8   0   8    18789.02    16318.78   5293.66 o 
   9   0   8    29483.10    24698.21   5209.62 o 
  10   0   8     1164.44     1560.69   4723.58 o 
  11   0   8     1388.27    -4657.16   7434.01 o 
  12   0   8     3866.15      498.86   5570.58 o 
  13   0   8     4943.17     9212.54   6342.69 o 
  14   0   8   201789.13   200013.91  17341.81 o 
  15   0   8     2197.83    -2802.15   6426.84 o 
  16   0   8    98222.99   107096.58  11924.57 o 
  17   0   8    12800.30    11717.15   8155.86 o 
 -17   1   8     3500.44     6635.57   8108.14 o 
 -16   1   8    17921.43    28056.68   9614.22 o 
 -15   1   8    36819.41    49519.43  10281.66 o 
 -14   1   8    59115.47    60238.88   8070.73 o 
 -13   1   8    70577.52    67801.11  13807.84 o 
 -12   1   8    47490.77    38535.27   7608.24 o 
 -11   1   8   123301.50   110114.63   9114.37 o 
 -10   1   8    37034.55    46252.57   6072.67 o 
  -9   1   8   146914.31   141092.36  14973.59 o 
  -8   1   8    57521.61    65832.55   7379.76 o 
  -7   1   8    80065.27    84227.05   7313.43 o 
  -6   1   8   107535.66   111496.37   8427.80 o 
  -5   1   8    39685.27    42378.21   5096.41 o 
  -4   1   8     8464.69    13639.42   2788.38 o 
  -3   1   8   115402.05   115733.09   5774.05 o 
  -2   1   8    20684.77    17261.44   2331.03 o 
  -1   1   8    36839.78    35091.24   2680.36 o 
   0   1   8   266451.16   271068.09   9876.65 o 
   1   1   8    41669.79    42147.82   2789.06 o 
   2   1   8    25552.08    25323.21   2470.77 o 
   3   1   8   111300.85   119492.39   5643.59 o 
   4   1   8    11704.87     7213.50   2305.15 o 
   5   1   8    37473.66    38796.10   2990.50 o 
   6   1   8   105154.05   104180.73   5652.72 o 
   7   1   8    79767.09    82337.53   6277.24 o 
   8   1   8    57632.29    53486.13   5684.00 o 
   9   1   8   144240.84   139317.16   6956.60 o 
  10   1   8    36309.57    44122.57   5174.67 o 
  11   1   8   129515.91   140629.91  10272.29 o 
  12   1   8    39268.29    43274.08   7044.78 o 
  13   1   8    60940.76    68952.82   8006.72 o 
  14   1   8    58667.37    63597.30   7955.21 o 
  15   1   8    37219.97    52958.29   7949.78 o 
  16   1   8    17996.98    12743.05   6922.77 o 
  17   1   8     3782.81     1803.64   7861.60 o 
 -17   2   8    26588.88    24611.51   9824.24 o 
 -16   2   8    18741.80    11257.89   8912.16 o 
 -15   2   8    40498.98    30464.25   8671.97 o 
 -14   2   8    34536.16    35931.14   8335.69 o 
 -13   2   8   149957.17   183586.52  19863.18 o 
 -12   2   8   383320.72   387758.78  20879.22 o 
 -11   2   8    33218.71    40918.18   8275.97 o 
 -10   2   8   187282.94   208856.63  12985.23 o 
  -9   2   8   132368.22   140613.75  14990.45 o 
  -8   2   8    51911.71    55554.93   7053.16 o 
  -7   2   8    68896.70    64950.93   9122.34 o 
  -6   2   8    38618.94    27531.60   6695.73 o 
  -5   2   8    99210.72    96275.38   7409.21 o 
  -4   2   8   149495.33   150752.69   9374.01 o 
  -3   2   8    11573.04    12122.55   3228.36 o 
  -2   2   8   166037.16   162943.00   7261.94 o 
  -1   2   8  1157276.63  1105477.00  38272.73 o 
   0   2   8   136931.47   134481.14   6929.61 o 
   1   2   8  1188240.25  1145611.25  45871.38 o 
   2   2   8   176017.89   159875.28   7062.15 o 
   3   2   8    11630.44    10661.23   1994.89 o 
   4   2   8   148933.06   152502.44   5982.93 o 
   5   2   8    95671.15    93422.95   4450.86 o 
   6   2   8    46407.49    41560.88   3062.86 o 
   7   2   8    72423.36    65127.19   4525.16 o 
   8   2   8    55599.02    56597.90   4299.70 o 
   9   2   8   129295.14   126494.57   7112.76 o 
  10   2   8   182331.95   175009.06   8550.54 o 
  11   2   8    32000.52    37336.49   5486.68 o 
  12   2   8   371846.25   335828.31  16875.99 o 
  13   2   8   148165.94   167460.28  10973.12 o 
  14   2   8    29707.18    31395.28   7021.56 o 
  15   2   8    39779.35    32776.59   7498.40 o 
  16   2   8    16088.44    19290.41   7264.96 o 
  17   2   8    28403.11    32740.63   8504.68 o 
 -17   3   8    17940.60    37721.16  14219.73 o 
 -16   3   8    15646.85    20587.62   8682.14 o 
 -15   3   8    50782.34    36556.87   8940.50 o 
 -14   3   8    26032.04    16664.41   9165.27 o 
 -13   3   8   253912.06   220647.55  24026.77 o 
 -12   3   8    69646.71    52428.84  11834.94 o 
 -11   3   8   303208.25   310899.75  17800.42 o 
 -10   3   8    45512.55    45755.10  11777.79 o 
  -9   3   8   353229.09   330730.59  22397.45 o 
  -8   3   8   108522.14   108479.16  13934.15 o 
  -7   3   8    11687.28    18750.50   7659.27 o 
  -6   3   8   133447.11   140272.30  13786.53 o 
  -5   3   8   131453.47   113247.88   9901.47 o 
  -4   3   8   180551.89   166365.08  12121.89 o 
  -3   3   8    12628.88     6864.25   3602.14 o 
  -2   3   8   300893.06   288515.59  13720.30 o 
  -1   3   8    28599.66    24396.04   3279.12 o 
   0   3   8   337110.47   326914.78  14500.53 o 
   1   3   8    24872.53    26625.07   4858.90 o 
   2   3   8   317511.59   299169.25  10829.98 o 
   3   3   8    15454.97    16886.04   2053.52 o 
   4   3   8   181574.70   180057.56   6493.94 o 
   5   3   8   123044.80   123482.66   5056.06 o 
   6   3   8   126977.44   128504.61   5523.57 o 
   7   3   8    13692.79    13348.19   3152.68 o 
   8   3   8   103350.05   106560.91   8845.21 o 
   9   3   8   350134.00   325912.78  14529.97 o 
  10   3   8    50823.84    47490.80   4512.99 o 
  11   3   8   279698.66   281066.47  13291.26 o 
  12   3   8    77320.98    89603.52  10276.81 o 
  13   3   8   252965.20   235546.67  13266.65 o 
  14   3   8    25354.86    29070.07   7086.52 o 
  15   3   8    52034.96    49892.11   8131.75 o 
  16   3   8    17678.58    29937.42   7620.81 o 
  17   3   8    16685.99    12440.60   7624.78 o 
 -17   4   8      284.25    -1226.12  11723.27 o 
 -16   4   8    32864.83    32337.76  12208.48 o 
 -15   4   8     9355.61    12203.38   8106.26 o 
 -14   4   8     5089.29    10646.29   7181.70 o 
 -13   4   8   190614.92   169612.11  13594.12 o 
 -12   4   8   135018.53   134021.19  34821.39 o 
 -11   4   8   135654.63   131383.22  17016.10 o 
 -10   4   8    24500.24    32633.85   9675.43 o 
  -9   4   8    78207.66    92913.45  15735.07 o 
  -8   4   8      463.18    10322.36   7135.25 o 
  -7   4   8    42533.78    55145.69   9205.80 o 
  -6   4   8   248629.81   259054.02  17518.23 o 
  -5   4   8     8200.28    12921.03   5947.25 o 
  -4   4   8    56281.88    67159.44   6279.95 o 
  -3   4   8    37908.65    42382.40   4179.83 o 
  -2   4   8     3158.57     4855.46   2412.79 o 
  -1   4   8   453210.94   432547.97  18159.03 o 
   0   4   8    27029.88    29016.40   3544.59 o 
   1   4   8   431859.66   403077.97  16157.24 o 
   2   4   8     1600.45      902.31   2249.74 o 
   3   4   8    42313.46    44559.69   3674.36 o 
   4   4   8    59713.99    65970.96   4932.76 o 
   5   4   8     7844.37     7881.14   3044.01 o 
   6   4   8   239304.86   243226.72  10686.74 o 
   7   4   8    40262.32    36009.29   4313.40 o 
   8   4   8      897.59    -2699.75   3336.15 o 
   9   4   8    84912.98    80961.50   6453.24 o 
  10   4   8    27399.74    28159.78   4088.57 o 
  11   4   8   142675.22   137444.41   8585.82 o 
  12   4   8   130537.77   121850.03   8592.03 o 
  13   4   8   174550.50   156409.75  11161.29 o 
  14   4   8     6599.60     4868.95   6762.74 o 
  15   4   8     9825.08     4427.92   6849.22 o 
  16   4   8    31652.63    32597.84   8419.43 o 
  17   4   8      573.21    14794.88  10067.67 o 
 -17   5   8     4312.25    19871.58   9652.26 o 
 -16   5   8    55030.96    78896.21  14622.40 o 
 -15   5   8    25326.65    27315.49   7457.05 o 
 -14   5   8    23993.26    27381.01   6984.84 o 
 -13   5   8    59693.57    47849.75   9806.69 o 
 -12   5   8    27009.18    -5007.72   9890.06 o 
 -11   5   8    46034.39    35055.19  11207.61 o 
 -10   5   8     5282.66     4478.42   8643.55 o 
  -9   5   8    95648.51    82917.32  11653.97 o 
  -8   5   8    10513.13    10383.29   5052.78 o 
  -7   5   8   123238.78   122432.40  11865.70 o 
  -6   5   8    72056.03    84863.76   9389.76 o 
  -5   5   8    63207.24    65610.04   6539.71 o 
  -4   5   8    30778.81    29079.18   3699.05 o 
  -3   5   8    34508.37    30969.70   4265.93 o 
  -2   5   8    77057.08    80373.87   4790.66 o 
  -1   5   8     5481.31     9312.13   2088.41 o 
   0   5   8   106888.12   100287.32   5320.70 o 
   1   5   8     5327.70     6720.83   2539.41 o 
   2   5   8    74044.94    75645.69   4780.61 o 
   3   5   8    38815.50    44201.92   3461.24 o 
   4   5   8    28693.10    33979.15   4033.28 o 
   5   5   8    67461.10    65467.46   5650.08 o 
   6   5   8    73474.25    65635.23   5847.47 o 
   7   5   8   111762.20   116732.92   7540.64 o 
   8   5   8    11230.18    12105.76   4820.01 o 
   9   5   8    96406.88   101719.92   7410.80 o 
  10   5   8     6297.10    -5171.24   4880.88 o 
  11   5   8    46247.64    54130.77   8499.31 o 
  12   5   8    24600.06    17069.67   6557.76 o 
  13   5   8    60451.08    56189.58  11525.70 o 
  14   5   8    24141.89    19376.42   7818.52 o 
  15   5   8    25496.70    28755.58   7644.68 o 
  16   5   8    53448.04    48387.68  11647.51 o 
  17   5   8     5015.95    10629.30  10207.70 o 
 -16   6   8    73563.94    75414.99  11695.41 o 
 -15   6   8    46808.38    30078.72   9484.20 o 
 -14   6   8   122661.14   122827.55  11297.19 o 
 -13   6   8   181015.00   185607.09  24275.07 o 
 -12   6   8    59389.01    48106.98   9445.95 o 
 -11   6   8    63202.13    54737.96  11697.75 o 
 -10   6   8    49892.95    64689.30   8611.41 o 
  -9   6   8    67665.59    74747.98  11552.23 o 
  -8   6   8    13415.14    16022.77   6959.26 o 
  -7   6   8    18641.05    25330.67   5116.91 o 
  -6   6   8   140971.03   120242.82  14274.47 o 
  -5   6   8    35343.82    33242.11   5186.63 o 
  -4   6   8   243777.58   244655.66  11832.96 o 
  -3   6   8   135894.16   131671.69   7941.64 o 
  -2   6   8    79277.43    77299.84   5367.53 o 
  -1   6   8    98509.51    97099.49   5842.91 o 
   0   6   8   220193.53   206725.16   9234.32 o 
   1   6   8   104039.52   112071.37   5812.81 o 
   2   6   8    79206.13    84173.73   5065.66 o 
   3   6   8   149142.02   160817.19   8765.72 o 
   4   6   8   234754.06   239125.02  11524.45 o 
   5   6   8    29593.35    28553.29   4631.09 o 
   6   6   8   144291.06   140915.75   7978.43 o 
   7   6   8    16227.39    16290.28   4429.36 o 
   8   6   8    15513.24    18868.30   7266.19 o 
   9   6   8    60554.51    64513.27   6517.92 o 
  10   6   8    51244.22    56735.48   6768.05 o 
  11   6   8    65293.16    65578.90   7382.51 o 
  12   6   8    60114.37    67136.84  11558.14 o 
  13   6   8   179970.81   209376.31  12579.62 o 
  14   6   8   126086.95   119514.28  11198.96 o 
  15   6   8    45220.79    46300.75  11182.14 o 
  16   6   8    72309.91    67323.57  12735.45 o 
 -16   7   8    40899.61    39051.41  10390.09 o 
 -15   7   8    35014.99    21552.13   9187.15 o 
 -14   7   8    92227.62   100088.32  12064.79 o 
 -13   7   8   119579.38   122236.98  12732.64 o 
 -12   7   8    63946.66    68732.91  12414.17 o 
 -11   7   8   107119.74   118927.62  21979.32 o 
 -10   7   8   222333.70   231141.34  37832.17 o 
  -9   7   8   114457.65   142192.88  22720.94 o 
  -8   7   8   190153.59   204729.77  30961.98 o 
  -7   7   8     6479.76    10977.49   7473.03 o 
  -6   7   8    41184.58    41755.01   5717.43 o 
  -5   7   8   231915.80   214606.36  16600.44 o 
  -4   7   8   115516.43   111116.25   7039.38 o 
  -3   7   8   458784.94   477745.69  20524.65 o 
  -2   7   8   127063.92   133757.59  10156.91 o 
  -1   7   8    59604.20    60273.43   4817.18 o 
   0   7   8  1151401.25  1070125.88  40410.32 o 
   1   7   8    60355.91    74336.84   4968.89 o 
   2   7   8   123689.30   124309.70   6531.66 o 
   3   7   8   459042.22   446103.00  17387.71 o 
   4   7   8   117702.23   118178.05   7723.04 o 
   5   7   8   223837.95   225669.61  10982.35 o 
   6   7   8    38491.61    39441.63   5007.13 o 
   7   7   8     8015.38     8593.32   4355.48 o 
   8   7   8   180633.88   206718.30  13234.12 o 
   9   7   8   119722.73   147693.81   9266.92 o 
  10   7   8   220423.06   258392.89  21022.96 o 
  11   7   8   101932.58   139532.97  12854.25 o 
  12   7   8    61240.63    73741.65   8154.18 o 
  13   7   8   114681.79   136380.64  16579.97 o 
  14   7   8    88116.26    85703.41  16232.69 o 
  15   7   8    33167.43    28677.52  10405.94 o 
  16   7   8    36859.41    32118.63  12834.43 o 
 -16   8   8      879.48    -5618.08   9407.66 o 
 -15   8   8    20580.78    23206.20   9165.24 o 
 -14   8   8    19060.14    30457.22   8875.33 o 
 -13   8   8   147428.92   168806.22  19295.77 o 
 -12   8   8   198683.66   243962.34  29470.23 o 
 -11   8   8    95186.15   120059.16  29395.01 o 
 -10   8   8    99985.54   120176.47  23178.58 o 
  -9   8   8    45477.96    61034.87   8281.16 o 
  -8   8   8    21820.88    22074.93   6220.46 o 
  -7   8   8    29641.55    33535.00  14030.12 o 
  -6   8   8     7823.75     3388.60   4279.21 o 
  -5   8   8    20193.76    19592.94   3370.98 o 
  -4   8   8   109597.26   113554.12   6913.01 o 
  -3   8   8    23331.45    18503.29   3938.01 o 
  -2   8   8    20756.58    27075.49   4577.91 o 
  -1   8   8   949692.63   939822.94  35583.23 o 
   0   8   8     6660.34     5902.35   3141.97 o 
   1   8   8   952371.88   922233.81  35514.12 o 
   2   8   8    18379.34    18712.71   3366.67 o 
   3   8   8    28349.73    34464.41   3537.67 o 
   4   8   8   107352.54   109430.58   6929.42 o 
   5   8   8    17763.81    20174.15   4403.96 o 
   6   8   8     8397.67     9865.61   6029.27 o 
   7   8   8    27293.57    32954.34   6428.88 o 
   8   8   8    25774.26    29067.14   5491.45 o 
   9   8   8    45162.54    68836.26  11462.13 o 
  10   8   8   103378.63   132829.66  12736.02 o 
  11   8   8    84586.80   103775.63  14797.92 o 
  12   8   8   203633.63   274287.88  20514.64 o 
  13   8   8   150770.59   152291.80  15201.61 o 
  14   8   8    22590.39    31830.85  10649.20 o 
  15   8   8    22721.02    23549.40  10753.36 o 
  16   8   8     1557.93   -11515.60   9573.90 o 
 -15   9   8    29356.31    41333.94  12604.65 o 
 -14   9   8     9226.21    10755.14   7935.99 o 
 -13   9   8     1970.92     6147.62   7582.68 o 
 -12   9   8   197081.55   234175.50  40215.44 o 
 -11   9   8    95945.79   131953.63  25752.88 o 
 -10   9   8   142830.92   171161.66  27832.24 o 
  -9   9   8   104158.63   110142.11  11265.66 o 
  -8   9   8    31406.42    29067.57   8520.23 o 
  -7   9   8    81631.44   101432.33   8941.72 o 
  -6   9   8    61209.70    54306.91   7072.54 o 
  -5   9   8    23351.84    26108.64   3856.12 o 
  -4   9   8    73430.65    82157.16   7174.56 o 
  -3   9   8    12811.63    11115.71   3666.89 o 
  -2   9   8   133871.98   133843.70   8160.27 o 
  -1   9   8    33863.61    38594.45   4476.52 o 
   0   9   8   358133.50   336586.22  14400.81 o 
   1   9   8    33393.64    33988.55   5266.03 o 
   2   9   8   131929.56   145682.48   7120.22 o 
   3   9   8    14026.65    16499.42   3786.79 o 
   4   9   8    74891.02    74111.14   5060.14 o 
   5   9   8    21434.43    21657.17   4760.21 o 
   6   9   8    63353.55    63437.30   6183.74 o 
   7   9   8    74120.38    76209.70   7023.11 o 
   8   9   8    33548.34    33395.99   6024.58 o 
   9   9   8   104146.45   138943.03   9835.05 o 
  10   9   8   140862.69   181303.66  17241.15 o 
  11   9   8   100529.84   107583.70  14843.74 o 
  12   9   8   194853.39   216788.25  46852.14 o 
  13   9   8     1601.28    -3360.62   9262.73 o 
  14   9   8     9512.28    12758.84   9605.04 o 
  15   9   8    26505.82    41029.02  13305.23 o 
 -15  10   8    50721.51    77667.01  31779.52 o 
 -14  10   8    41662.94    61813.18  17374.90 o 
 -13  10   8    38469.74    51299.36  12739.05 o 
 -12  10   8    14867.91    19212.68   8662.03 o 
 -11  10   8     6288.90    -3113.51   6862.46 o 
 -10  10   8   103094.52    95141.60  13158.10 o 
  -9  10   8    19542.76    17219.92   6913.56 o 
  -8  10   8    76218.72    78291.67   9210.70 o 
  -7  10   8     4143.80     2476.30   5531.50 o 
  -6  10   8    42204.89    44257.29   7019.88 o 
  -5  10   8    39992.73    34937.19   4635.19 o 
  -4  10   8   108281.93   102173.57   7266.93 o 
  -3  10   8    34121.14    35759.61   4772.57 o 
  -2  10   8    20025.37    16654.74   5559.15 o 
  -1  10   8    30294.88    26300.26   4123.19 o 
   0  10   8     2065.29      -96.30   3124.28 o 
   1  10   8    37120.54    39028.64   5659.85 o 
   2  10   8    18016.67    20352.96   3463.54 o 
   3  10   8    30083.78    29578.57   3779.58 o 
   4  10   8   109380.77   109508.91   6296.25 o 
   5  10   8    44988.32    46951.42   5666.93 o 
   6  10   8    37337.96    50638.13   6134.98 o 
   7  10   8     3337.72     4882.91   5021.44 o 
   8  10   8    73044.13    70636.41   7534.05 o 
   9  10   8    20945.45    24272.04   8106.81 o 
  10  10   8    95655.41   116105.05   9064.70 o 
  11  10   8     5346.24     9163.51   5468.97 o 
  12  10   8    18400.33    14860.96   9381.02 o 
  13  10   8    37397.80    57784.45  12745.59 o 
  14  10   8    38426.40    23124.96  10563.55 o 
  15  10   8    50877.40    53489.60  13096.48 o 
 -14  11   8   112934.55   166968.75  39178.99 o 
 -13  11   8     4913.38     7340.32   8435.31 o 
 -12  11   8   163085.48   166370.20  15247.43 o 
 -11  11   8     5336.99     5623.70   7346.00 o 
 -10  11   8     2603.48     6078.30   7095.59 o 
  -9  11   8    33940.01    35630.91   8265.26 o 
  -8  11   8   115938.07   110709.59  11416.45 o 
  -7  11   8    21496.23    24532.32   7014.51 o 
  -6  11   8    79396.87    83893.35   8891.65 o 
  -5  11   8   104991.84   109028.91   7684.88 o 
  -4  11   8    53576.45    50344.88   6231.95 o 
  -3  11   8    73923.84    70627.59   7453.22 o 
  -2  11   8   112284.77   119964.40   8109.30 o 
  -1  11   8    24663.19    28896.57   4424.73 o 
   0  11   8    17607.92    17172.60   3991.33 o 
   1  11   8    27989.80    34949.83   4478.33 o 
   2  11   8   112399.70   117851.67   7209.43 o 
   3  11   8    72376.32    81797.15   5506.59 o 
   4  11   8    52547.21    62718.65   5855.32 o 
   5  11   8   110114.12   107332.49   7922.58 o 
   6  11   8    73917.27    87259.69   7517.07 o 
   7  11   8    23721.03    27902.89   8918.22 o 
   8  11   8   115789.88   137007.31  10743.86 o 
   9  11   8    35177.15    33323.70   6694.59 o 
  10  11   8     2521.29     -947.49   5265.58 o 
  11  11   8     6262.10    -1676.15   8742.34 o 
  12  11   8   165804.88   178021.98  16053.27 o 
  13  11   8     4501.54     3376.04   9474.91 o 
  14  11   8   108737.55   131770.39  15200.38 o 
 -13  12   8   156989.83   208328.11  30883.23 o 
 -12  12   8    86191.10   112208.71  14231.20 o 
 -11  12   8    65028.38    77635.20  10967.16 o 
 -10  12   8    93639.43   101123.99  11746.39 o 
  -9  12   8   382406.47   382510.66  24610.08 o 
  -8  12   8   100881.69   108487.30  11407.37 o 
  -7  12   8   181039.20   167016.09  13191.10 o 
  -6  12   8    59331.17    63920.23   8212.18 o 
  -5  12   8   137289.30   138612.91  10501.62 o 
  -4  12   8    67906.20    60457.48   7739.22 o 
  -3  12   8   150555.31   135652.02  11303.66 o 
  -2  12   8   110127.17   110697.02   8078.06 o 
  -1  12   8    18749.08    19022.17   4688.50 o 
   0  12   8   508565.94   475061.69  19956.13 o 
   1  12   8    21131.11    26000.76   4462.14 o 
   2  12   8   106611.72   110602.42   7198.64 o 
   3  12   8   156800.19   163187.31   9490.04 o 
   4  12   8    67999.44    73848.16   7951.37 o 
   5  12   8   132121.22   112433.34   9622.95 o 
   6  12   8    61304.88    66019.13  10362.07 o 
   7  12   8   173471.77   170854.06  10806.51 o 
   8  12   8   110668.31   126350.96  11481.25 o 
   9  12   8   382691.06   436021.06  25994.56 o 
  10  12   8    87476.13    95391.23  13803.47 o 
  11  12   8    63086.92    56468.02  11282.73 o 
  12  12   8    86131.94    76736.56  17393.96 o 
  13  12   8   155524.95   165204.84  16555.58 o 
 -12  13   8    64859.16    57976.73  11452.95 o 
 -11  13   8    27035.89    33608.50  10391.72 o 
 -10  13   8   155789.08   155445.47  18995.25 o 
  -9  13   8   151185.17   151786.38  14064.36 o 
  -8  13   8   308176.19   290503.22  20567.20 o 
  -7  13   8    30468.92    20394.28   7247.43 o 
  -6  13   8    14576.65    13240.31   6465.36 o 
  -5  13   8     8650.61    -1561.74   5703.63 o 
  -4  13   8    33424.31    32142.28   5440.69 o 
  -3  13   8   137498.38   146512.22  10055.88 o 
  -2  13   8    22375.85    22002.03   5035.26 o 
  -1  13   8    55739.48    62771.44   6738.11 o 
   0  13   8   274096.44   250037.84  12370.29 o 
   1  13   8    56161.41    56668.98   6733.80 o 
   2  13   8    25205.54    25314.45   4742.38 o 
   3  13   8   134352.05   134606.80   7941.93 o 
   4  13   8    35320.39    41626.73   8503.88 o 
   5  13   8     9437.48     7573.32   5345.64 o 
   6  13   8    14777.66    11597.79   6307.46 o 
   7  13   8    31734.01    20175.88   6974.87 o 
   8  13   8   322412.66   349213.88  16689.42 o 
   9  13   8   145640.72   162911.86  12502.28 o 
  10  13   8   163647.69   166569.05  15453.53 o 
  11  13   8    28570.63    23152.96  10232.53 o 
  12  13   8    64223.67    83837.95  12796.63 o 
 -11  14   8    17804.17    20542.67   9431.25 o 
 -10  14   8    27839.99    22743.05   8986.14 o 
  -9  14   8   116994.22   120908.55  12476.38 o 
  -8  14   8    18319.52    30405.83   7940.83 o 
  -7  14   8     9167.80    10711.25   6885.13 o 
  -6  14   8     2411.20    13993.47   6538.92 o 
  -5  14   8   183319.48   191623.61  13343.04 o 
  -4  14   8    12193.62    14965.30   8725.26 o 
  -3  14   8   188105.70   177468.03  11309.82 o 
  -2  14   8    13699.35     8615.13   5003.30 o 
  -1  14   8     6516.10     -580.97   4598.31 o 
   0  14   8    43889.66    41016.29   5752.31 o 
   1  14   8     5913.81     3538.67   6575.94 o 
   2  14   8    12207.52    13394.04   4508.50 o 
   3  14   8   192923.72   192677.30  11019.55 o 
   4  14   8    10072.16    15301.94   5791.70 o 
   5  14   8   173525.03   159549.80  12852.24 o 
   6  14   8     2355.40      399.39   6521.93 o 
   7  14   8    11427.10     1791.85   5546.10 o 
   8  14   8    18604.75    23718.94   7438.81 o 
   9  14   8   124457.20   117486.95  13727.38 o 
  10  14   8    27755.75    35326.52  10236.46 o 
  11  14   8    17704.88     2398.98  10585.64 o 
 -10  15   8    12424.53     7005.51  14838.88 o 
  -9  15   8     8420.32    14640.47  13292.30 o 
  -8  15   8    55864.46    45243.78  11654.48 o 
  -7  15   8    25385.31    37630.65   8715.52 o 
  -6  15   8    17750.62    20574.43   7368.16 o 
  -5  15   8     4828.34    11845.63   6679.41 o 
  -4  15   8    52098.50    60874.08  11897.80 o 
  -3  15   8    69674.31    61074.59   7297.13 o 
  -2  15   8   154166.95   142672.34  11878.78 o 
  -1  15   8    17308.58    15801.82   5363.31 o 
   0  15   8    76991.03    84861.04   7282.26 o 
   1  15   8    16806.59    11288.63   5431.62 o 
   2  15   8   162126.88   165645.31  10660.39 o 
   3  15   8    70425.80    81273.96   8106.83 o 
   4  15   8    53715.14    76546.52  10864.53 o 
   5  15   8     5008.28     7811.47   6379.37 o 
   6  15   8    19223.35    29403.76   6493.22 o 
   7  15   8    23775.63    44793.14  12348.04 o 
   8  15   8    55618.01    44180.78  10535.25 o 
   9  15   8     8320.69   -15136.01   8530.52 o 
  10  15   8    14731.55    23307.26  11244.45 o 
  -9  16   8    65405.32    86022.47  16123.35 o 
  -8  16   8    47764.55    32176.27  13646.26 o 
  -7  16   8    22023.58    47936.27  13254.36 o 
  -6  16   8    65109.43    70902.63  13869.98 o 
  -5  16   8    63615.87    73335.05  13171.09 o 
  -4  16   8   158845.75   157171.11  16013.18 o 
  -3  16   8    35218.32    31726.10   8521.67 o 
  -2  16   8    32959.49    29179.84   6957.07 o 
  -1  16   8    63273.48    56913.06   8008.52 o 
   0  16   8    18349.18    24201.00   5760.15 o 
   1  16   8    61843.50    69061.28   8457.18 o 
   2  16   8    37916.58    47635.68   7021.33 o 
   3  16   8    35815.19    22009.21   7564.05 o 
   4  16   8   152953.50   152635.95  12162.55 o 
   5  16   8    60913.26    67729.47   8994.90 o 
   6  16   8    63972.12    74377.78   9395.25 o 
   7  16   8    22962.45    13044.31  10415.53 o 
   8  16   8    53858.24    42325.36  11065.61 o 
   9  16   8    64773.36    79431.23  12684.20 o 
  -7  17   8    20494.41    24612.78  12262.66 o 
  -6  17   8    55404.82    55631.57  17106.69 o 
  -5  17   8   152813.41   172520.33  18175.45 o 
  -4  17   8   180536.66   172834.52  17451.82 o 
  -3  17   8   258063.31   265835.34  22170.80 o 
  -2  17   8    74340.47    62197.16   9600.51 o 
  -1  17   8     3887.53    -6732.25   5924.01 o 
   0  17   8     5867.06     6149.49   6284.60 o 
   1  17   8     3180.89      848.36   7498.93 o 
   2  17   8    70931.72    63272.07   9676.89 o 
   3  17   8   254525.67   249812.89  17748.49 o 
   4  17   8   181384.98   176013.30  19676.16 o 
   5  17   8   157794.38   152268.13  38900.82 o 
   6  17   8    56770.68    60087.43  10769.17 o 
   7  17   8    25733.47    25701.91  13145.00 o 
  -4  18   8    54636.46    61520.26  10968.48 o 
  -3  18   8    81982.66    82102.68  11188.64 o 
  -2  18   8    41789.80    33335.84   8755.04 o 
  -1  18   8    29562.52    15976.43   7099.26 o 
   0  18   8   209380.19   203119.83  15494.75 o 
   1  18   8    28572.25    21418.17   8183.46 o 
   2  18   8    43083.14    54835.34   9253.01 o 
   3  18   8    82115.71    81456.80  10659.76 o 
   4  18   8    53301.07    90467.03  19036.75 o 
   1   0   9    68285.57    64854.99   3655.52 o 
   2   0   9     3961.79     5779.51   2073.45 o 
   3   0   9     3584.90     1684.23   2152.35 o 
   4   0   9    32276.47    32788.63   3278.58 o 
   5   0   9   350771.91   324070.25  13512.81 o 
   6   0   9    21566.13    17730.24   4352.22 o 
   7   0   9    80628.76    79137.63   6149.52 o 
   8   0   9    41436.63    38686.32   4975.41 o 
   9   0   9   274044.91   256877.42  12399.44 o 
  10   0   9   108684.74   115066.27   7786.60 o 
  11   0   9    32309.56    29363.11   5693.78 o 
  12   0   9    47371.01    54753.29   6687.76 o 
  13   0   9    69410.27    58180.79   7236.99 o 
  14   0   9    25040.37    22035.47   9006.31 o 
  15   0   9    17707.56     6697.96   7526.69 o 
  16   0   9    21728.46    23574.34   9882.63 o 
  17   0   9     1267.45     5549.02   8004.55 o 
 -17   1   9    29291.30    25577.54   8639.48 o 
 -16   1   9    89368.93    88102.43  11158.17 o 
 -15   1   9    16455.15    13524.15   8819.98 o 
 -14   1   9   102894.17    87423.56  10082.63 o 
 -13   1   9   188232.83   200743.22  12620.45 o 
 -12   1   9   215176.50   190019.16  12441.89 o 
 -11   1   9   286795.25   263352.88  14484.77 o 
 -10   1   9    22762.84    20434.70   6422.94 o 
  -9   1   9    27761.09    26503.28   6594.78 o 
  -8   1   9    21691.54    12596.11   5561.99 o 
  -7   1   9    49055.64    53622.50   7015.55 o 
  -6   1   9   207950.53   193334.16  11999.17 o 
  -5   1   9    14439.23    15621.77   4863.83 o 
  -4   1   9   164964.75   150686.97  11433.21 o 
  -3   1   9   116611.95   116165.23   5809.11 o 
  -2   1   9    66691.10    68986.18   4087.40 o 
  -1   1   9   333439.81   328225.47  12715.45 o 
   0   1   9    64176.91    71014.74   3981.43 o 
   1   1   9   314002.03   314628.78  12655.77 o 
   2   1   9    71763.61    77266.17   5413.34 o 
   3   1   9   109080.76   116494.84   5742.69 o 
   4   1   9   165507.81   154040.92   7098.42 o 
   5   1   9    18061.59    22312.03   2961.99 o 
   6   1   9   203738.41   190414.38   8487.82 o 
   7   1   9    46548.93    48370.82   4514.74 o 
   8   1   9    22005.76    16531.05   3703.96 o 
   9   1   9    26939.71    28520.58   3978.58 o 
  10   1   9    18090.01    12101.52   4014.95 o 
  11   1   9   272275.03   267532.19  13563.00 o 
  12   1   9   215451.61   206918.47  10629.43 o 
  13   1   9   179778.81   202452.80  14246.72 o 
  14   1   9   101341.81    81159.43   9327.58 o 
  15   1   9    15454.01    21495.81   7254.29 o 
  16   1   9    84337.69    77900.95  10685.46 o 
  17   1   9    29436.27    37969.50   9044.13 o 
 -17   2   9    21037.18    15218.71   9527.50 o 
 -16   2   9    11803.56    32703.68   9580.52 o 
 -15   2   9     5039.05     1238.24   9009.91 o 
 -14   2   9    31891.05    21044.22   7775.37 o 
 -13   2   9   222289.80   202980.84  14752.76 o 
 -12   2   9   296461.38   309363.34  25899.54 o 
 -11   2   9   152086.41   142784.28  11739.73 o 
 -10   2   9    40406.50    45322.27   8983.67 o 
  -9   2   9    51886.21    60900.61   7170.29 o 
  -8   2   9   289873.47   290582.75  19252.79 o 
  -7   2   9   165027.20   150180.17  15329.63 o 
  -6   2   9    26507.35    24292.57   5911.59 o 
  -5   2   9   169353.80   168357.00  10551.95 o 
  -4   2   9   252556.28   249953.66  13011.84 o 
  -3   2   9    19484.91    16000.26   2739.55 o 
  -2   2   9   138785.88   135392.48   6395.13 o 
  -1   2   9   181339.70   177221.09   7153.33 o 
   0   2   9  1550292.25  1486481.00  60510.97 o 
   1   2   9   191033.63   193892.44   8933.38 o 
   2   2   9   139431.69   135596.39   6281.73 o 
   3   2   9    16348.36    16777.12   2501.30 o 
   4   2   9   290691.97   283419.75  10350.00 o 
   5   2   9   155834.69   145945.50   6221.94 o 
   6   2   9    22713.16    23536.81   3056.37 o 
   7   2   9   161886.30   162848.58   6780.27 o 
   8   2   9   296107.50   276048.38  10289.58 o 
   9   2   9    47174.78    40337.85   5349.73 o 
  10   2   9    40996.55    46543.14   4620.84 o 
  11   2   9   166512.63   153828.44   8225.53 o 
  12   2   9   299182.41   294896.56  19273.44 o 
  13   2   9   223256.47   217056.19  12618.32 o 
  14   2   9    35476.61    33040.42   7000.14 o 
  15   2   9     6171.51      261.27   6310.54 o 
  16   2   9    12908.06     3012.87   6757.23 o 
  17   2   9    20643.77    17052.35   8909.76 o 
 -17   3   9    45925.07    41094.88  14692.88 o 
 -16   3   9    16466.54    19814.40   9141.74 o 
 -15   3   9   109487.32   120634.24  12168.05 o 
 -14   3   9    37726.63    43629.02   8471.32 o 
 -13   3   9    24222.13    19624.16   7808.82 o 
 -12   3   9   132898.08   145858.80  14854.14 o 
 -11   3   9   221683.89   226010.11  30733.34 o 
 -10   3   9     6018.04    -2878.47   7542.73 o 
  -9   3   9    95412.09    90546.84  10919.11 o 
  -8   3   9   188052.83   193221.38  14993.62 o 
  -7   3   9    12744.76     4994.05   6529.87 o 
  -6   3   9    40051.12    37585.14   7874.73 o 
  -5   3   9    21703.99    16087.27   5938.54 o 
  -4   3   9    39184.37    33142.68   5208.55 o 
  -3   3   9    67906.57    72318.09   5179.82 o 
  -2   3   9    12418.01    14516.99   3353.49 o 
  -1   3   9  1254008.88  1209203.75  48727.47 o 
   0   3   9   745047.94   696280.50  29191.94 o 
   1   3   9  1216557.75  1162848.00  48496.10 o 
   2   3   9    15743.36    17351.47   2235.42 o 
   3   3   9    55626.06    49447.21   3166.12 o 
   4   3   9    43494.63    47071.14   3107.98 o 
   5   3   9    28060.01    27955.75   2546.97 o 
   6   3   9    46393.13    41549.21   3218.17 o 
   7   3   9    11388.67     8876.42   2299.16 o 
   8   3   9   180191.64   189675.83   7611.28 o 
   9   3   9    99012.23    96570.24   5079.97 o 
  10   3   9     7128.21     4712.40   3673.85 o 
  11   3   9   204628.53   180386.67  10073.86 o 
  12   3   9   135608.33   135566.75  11018.53 o 
  13   3   9    21754.76    21341.71   6619.63 o 
  14   3   9    32234.13    36889.96   8844.93 o 
  15   3   9   107821.92   108091.59  10078.93 o 
  16   3   9    15343.64    12907.80   7196.04 o 
  17   3   9    46476.54    32360.72   7995.25 o 
 -17   4   9      696.92     5533.81  12542.06 o 
 -16   4   9    13275.60     1386.23   7493.05 o 
 -15   4   9    21486.46    29457.28   8350.29 o 
 -14   4   9   150078.06   142331.33  12958.19 o 
 -13   4   9    92478.24    95065.15  10509.79 o 
 -12   4   9    78948.99    66923.79  12573.29 o 
 -11   4   9    82909.86    87463.40  12311.18 o 
 -10   4   9    19247.61    15205.52   8577.06 o 
  -9   4   9    36122.54    37756.51   8809.95 o 
  -8   4   9    20360.99    18307.86   7404.89 o 
  -7   4   9   124193.55   118159.66  11377.94 o 
  -6   4   9    14959.06    10232.28   6926.82 o 
  -5   4   9   122126.27   102762.19  10154.45 o 
  -4   4   9   185047.88   164464.25  12698.57 o 
  -3   4   9   104862.23   109343.72   6573.73 o 
  -2   4   9    38555.25    40768.81   4898.87 o 
  -1   4   9    60469.60    47636.19   5055.66 o 
   0   4   9   270901.34   252415.50  11926.12 o 
   1   4   9    67089.64    69618.11   4767.87 o 
   2   4   9    33985.41    33608.95   2959.68 o 
   3   4   9   108915.21   117268.92   5469.25 o 
   4   4   9   193365.80   188883.25   7396.58 o 
   5   4   9   108035.06   109024.00   5353.06 o 
   6   4   9    20262.54    14861.42   3817.02 o 
   7   4   9   123196.09   114568.41   6634.50 o 
   8   4   9    25440.94    29363.14   4315.79 o 
   9   4   9    31709.31    36173.54   4867.30 o 
  10   4   9    19826.19    14758.14   4268.16 o 
  11   4   9    86091.94    87375.59   7259.28 o 
  12   4   9    73160.59    72697.07   7392.83 o 
  13   4   9    91822.53    90070.78   8983.06 o 
  14   4   9   155741.98   149636.14  11057.18 o 
  15   4   9    20046.44    21424.53   7364.17 o 
  16   4   9    12707.85     4291.31   8635.86 o 
  17   4   9     1120.69     3733.15  10228.53 o 
 -17   5   9    65182.36    53495.88  19383.35 o 
 -16   5   9    26348.41    20202.85   9516.50 o 
 -15   5   9     4010.14     1904.41   6523.75 o 
 -14   5   9   194491.75   177696.72  12767.67 o 
 -13   5   9    22094.96    10610.60  10700.19 o 
 -12   5   9     3723.11     6476.35  10016.46 o 
 -11   5   9    24667.30    26476.55  10537.26 o 
 -10   5   9    40757.71    31808.24  10104.77 o 
  -9   5   9     7906.46     1170.41   7648.34 o 
  -8   5   9    64312.21    49910.43   9021.75 o 
  -7   5   9    65681.09    73746.74   7253.82 o 
  -6   5   9    44464.64    47494.34   6066.15 o 
  -5   5   9    18065.64     9774.57   4457.41 o 
  -4   5   9    11071.48    10849.60   3417.49 o 
  -3   5   9   208680.73   183636.56   9635.82 o 
  -2   5   9    90187.01    88963.27   5242.99 o 
  -1   5   9    63269.82    63383.34   5196.94 o 
   0   5   9    10994.08    12661.93   3686.80 o 
   1   5   9    66880.54    65803.59   4346.57 o 
   2   5   9    95236.55   101165.36   5415.74 o 
   3   5   9   209765.22   206824.27   9055.29 o 
   4   5   9    10535.97    10961.08   2977.72 o 
   5   5   9    19542.71    21789.73   4405.09 o 
   6   5   9    46097.90    48731.57   5108.62 o 
   7   5   9    69009.66    68286.67   5952.16 o 
   8   5   9    63765.13    51471.30   5705.93 o 
   9   5   9     6691.84    17772.23   5008.66 o 
  10   5   9    47657.96    36968.16   6132.41 o 
  11   5   9    27446.34    25340.81   6298.81 o 
  12   5   9     3359.87    10852.40   6128.65 o 
  13   5   9    17897.48    20782.17   6804.23 o 
  14   5   9   187759.63   195839.83  14365.54 o 
  15   5   9     3391.06     2375.38   7206.38 o 
  16   5   9    27165.38    23631.57  10542.28 o 
  17   5   9    64259.78    44322.07  11786.72 o 
 -16   6   9      444.05    -2428.66   7995.59 o 
 -15   6   9    34416.55    14379.95  16247.44 o 
 -14   6   9   143012.81   153566.55  13673.60 o 
 -13   6   9    20169.84     3214.24   8231.50 o 
 -12   6   9   222211.34   227745.13  28394.46 o 
 -11   6   9   135979.48   150018.39  12957.73 o 
 -10   6   9    21192.63    27390.61   7106.87 o 
  -9   6   9    99341.82   122092.04  15555.20 o 
  -8   6   9   410649.16   440421.72  44400.59 o 
  -7   6   9    63002.79    66325.47   7057.67 o 
  -6   6   9     3480.94     7826.77   4222.17 o 
  -5   6   9    79855.84    81128.94   7274.89 o 
  -4   6   9   184678.98   183080.09  11218.97 o 
  -3   6   9   194793.52   184544.94   9925.36 o 
  -2   6   9    28075.35    31838.37   3337.45 o 
  -1   6   9    29986.75    29841.85   3494.73 o 
   0   6   9     1089.59     1993.50   2419.35 o 
   1   6   9    23443.31    21081.04   3743.78 o 
   2   6   9    26982.06    26286.75   4369.74 o 
   3   6   9   200322.50   200405.08   8672.52 o 
   4   6   9   189443.45   200265.22  10749.68 o 
   5   6   9    77548.67    86483.29   6312.73 o 
   6   6   9     3458.26      702.89   4655.24 o 
   7   6   9    64105.21    66233.89   5964.30 o 
   8   6   9   421770.63   440589.25  20672.52 o 
   9   6   9   100006.71   100749.85   9008.17 o 
  10   6   9    18836.18    14876.62   5501.69 o 
  11   6   9   138568.17   157059.91  10402.89 o 
  12   6   9   235533.02   247893.17  14524.64 o 
  13   6   9    18502.02    13739.02   6716.25 o 
  14   6   9   145760.16   134889.86  12021.64 o 
  15   6   9    33493.50    28661.52   7514.22 o 
  16   6   9      289.46    -5256.85   9169.52 o 
 -16   7   9    52369.81    51370.80  10589.09 o 
 -15   7   9     5837.68     2724.20  11902.76 o 
 -14   7   9    13976.17    16023.90   8241.50 o 
 -13   7   9   203068.47   186946.94  17181.45 o 
 -12   7   9   362637.66   381076.03  52550.89 o 
 -11   7   9   208303.06   222761.78  26671.33 o 
 -10   7   9    80950.77    77210.03   9303.98 o 
  -9   7   9   277928.84   290332.34  22115.98 o 
  -8   7   9   107383.77   120997.25   9942.55 o 
  -7   7   9   514469.91   458382.22  37384.30 o 
  -6   7   9    95693.64    89368.52  10797.54 o 
  -5   7   9    89493.07    83498.52   5759.94 o 
  -4   7   9    62137.65    55977.09   5172.75 o 
  -3   7   9   174067.08   172492.44   9291.54 o 
  -2   7   9    63457.02    63319.11   4810.95 o 
  -1   7   9   161973.28   163395.17   8195.17 o 
   0   7   9   228016.19   218440.77  10153.13 o 
   1   7   9   157148.42   155534.06   8074.71 o 
   2   7   9    63951.46    63066.59   4973.24 o 
   3   7   9   170288.98   174704.16   8077.83 o 
   4   7   9    71798.30    73162.94   4639.70 o 
   5   7   9    89829.70    93715.38   6613.60 o 
   6   7   9   101660.38   113275.22   8470.37 o 
   7   7   9   520827.34   508834.13  23810.04 o 
   8   7   9   106409.68   120428.92   8239.84 o 
   9   7   9   274145.13   296735.47  24531.91 o 
  10   7   9    83611.60    83418.30  11199.86 o 
  11   7   9   211939.58   233741.19  13077.97 o 
  12   7   9   360368.34   420247.72  30118.17 o 
  13   7   9   193488.34   200986.09  13849.18 o 
  14   7   9    13894.39    15639.24   7257.77 o 
  15   7   9     4590.28    -1599.79   9301.12 o 
  16   7   9    48955.90    52213.95  11807.59 o 
 -15   8   9    23564.05     9250.99   8213.22 o 
 -14   8   9    65231.27    58889.08  18962.46 o 
 -13   8   9   118842.66   154936.89  23989.40 o 
 -12   8   9    50657.21    45342.40  12815.75 o 
 -11   8   9   109064.57   115429.81  21854.06 o 
 -10   8   9    55599.81    70758.87   9288.63 o 
  -9   8   9   215556.50   245216.17  41503.87 o 
  -8   8   9   468140.91   481991.06  43806.61 o 
  -7   8   9    66926.17    79682.00   7920.34 o 
  -6   8   9   108746.09   100603.93  10901.77 o 
  -5   8   9    83951.50    84118.83   5849.12 o 
  -4   8   9   140291.63   131991.45   8246.57 o 
  -3   8   9    70609.91    75711.27   5808.06 o 
  -2   8   9   242263.42   235872.63  10874.65 o 
  -1   8   9   122070.81   118731.12   6905.60 o 
   0   8   9   154332.02   166335.28   8357.70 o 
   1   8   9   134674.48   133879.84   8550.85 o 
   2   8   9   232272.19   232622.47  10741.86 o 
   3   8   9    61505.88    64187.05   4698.94 o 
   4   8   9   149262.16   154631.09   7280.95 o 
   5   8   9    77290.84    75147.44   6459.65 o 
   6   8   9   110700.07   119975.87   9828.41 o 
   7   8   9    64311.38    68033.99   6581.19 o 
   8   8   9   466168.41   478962.31  37193.29 o 
   9   8   9   211538.20   262937.22  16635.88 o 
  10   8   9    53980.66    65101.12   7585.50 o 
  11   8   9   113223.20   151102.75  25568.90 o 
  12   8   9    45827.93    59794.16   7701.54 o 
  13   8   9   117467.52   137753.81  14975.39 o 
  14   8   9    61539.75    68345.20  17437.23 o 
  15   8   9    24056.84    41374.36  12521.75 o 
 -15   9   9   108253.62   150798.34  27555.81 o 
 -14   9   9     5773.06     1229.66  10559.58 o 
 -13   9   9    60274.74    84360.15  11544.35 o 
 -12   9   9     2135.91   -17005.07   8502.53 o 
 -11   9   9    10267.51    13070.22   6972.63 o 
 -10   9   9     4097.67     -943.53   5771.16 o 
  -9   9   9   154524.84   186410.14  32254.75 o 
  -8   9   9    29500.10    35502.49   6880.92 o 
  -7   9   9   103561.82   104068.41   9613.91 o 
  -6   9   9    33400.79    34963.57   6175.62 o 
  -5   9   9    66524.42    59210.90   5393.29 o 
  -4   9   9    25284.53    22685.35   4255.39 o 
  -3   9   9   165291.00   166500.50   9193.50 o 
  -2   9   9    33941.35    39393.23   4184.16 o 
  -1   9   9   297831.94   288395.63  12974.35 o 
   0   9   9    57619.50    59913.78   5257.20 o 
   1   9   9   279609.59   293968.69  12942.52 o 
   2   9   9    37470.81    37622.98   4597.53 o 
   3   9   9   160802.14   158783.45   7822.67 o 
   4   9   9    28388.46    30565.68   3422.74 o 
   5   9   9    70258.95    71306.01   7132.90 o 
   6   9   9    30717.94    32710.55   5427.53 o 
   7   9   9    98537.79   110220.66   8209.16 o 
   8   9   9    31286.40    40278.33   6824.69 o 
   9   9   9   162723.86   191109.63  18162.90 o 
  10   9   9     5382.94    12656.96   5960.32 o 
  11   9   9    10823.24    16487.04   6272.41 o 
  12   9   9     1131.08   -11208.11   8807.79 o 
  13   9   9    61451.71    91533.44  17404.78 o 
  14   9   9     4120.78   -11437.35   9072.96 o 
  15   9   9   109479.30   107989.63  14505.78 o 
 -14  10   9    70559.96    99430.33  19382.18 o 
 -13  10   9    64030.27    94243.31  14088.08 o 
 -12  10   9    22123.54    14111.35   7844.23 o 
 -11  10   9    18361.27     8430.97   7532.59 o 
 -10  10   9     9344.17    25925.17   9504.02 o 
  -9  10   9    17037.97     7000.57  10555.43 o 
  -8  10   9     4012.87     5617.38   6185.96 o 
  -7  10   9     8978.28    -1830.84   6641.16 o 
  -6  10   9    18993.83    17143.04   5814.00 o 
  -5  10   9   153413.84   155807.23   9281.99 o 
  -4  10   9    24359.95    28819.45   4366.83 o 
  -3  10   9    16899.02    11166.60   4130.49 o 
  -2  10   9   188413.92   192234.02   9615.78 o 
  -1  10   9    25623.93    27742.77   6182.87 o 
   0  10   9    73578.26    78730.83   5690.87 o 
   1  10   9    24420.24    23652.54   4625.03 o 
   2  10   9   191506.72   192051.56   9535.59 o 
   3  10   9    18135.70    21067.13   3449.83 o 
   4  10   9    21090.15    18939.55   6220.35 o 
   5  10   9   148993.63   153231.28   9923.17 o 
   6  10   9    18179.66    24157.68   5428.36 o 
   7  10   9     9578.24    14586.29   5560.84 o 
   8  10   9     5485.08     4640.21   5526.02 o 
   9  10   9    14780.35    16868.00   6103.86 o 
  10  10   9     9003.35     3661.17   6052.24 o 
  11  10   9    20522.18    26114.51   7787.17 o 
  12  10   9    19728.13     8985.45   9304.53 o 
  13  10   9    65314.98    68723.90  12868.89 o 
  14  10   9    69953.26    60298.14  20032.63 o 
 -14  11   9    56441.36    67872.57  11690.85 o 
 -13  11   9    40027.10    36773.05  10250.90 o 
 -12  11   9     5918.46    16468.46   8266.95 o 
 -11  11   9    21387.33    17766.51  14289.71 o 
 -10  11   9    22095.88    24887.40   8226.78 o 
  -9  11   9    67005.78    79890.43  14781.58 o 
  -8  11   9    56238.00    68942.30   9097.90 o 
  -7  11   9    32383.90    35625.04   7499.58 o 
  -6  11   9   136763.75   138283.06  10847.05 o 
  -5  11   9   175329.09   166285.97  10304.59 o 
  -4  11   9   270715.59   253015.98  13482.59 o 
  -3  11   9    32037.72    36268.73   6743.89 o 
  -2  11   9    14869.22    12387.73   4072.90 o 
  -1  11   9    62927.66    65640.17   5709.09 o 
   0  11   9    40876.95    39983.27   6553.03 o 
   1  11   9    62921.96    72220.47   8106.54 o 
   2  11   9    16704.92    21769.40   4153.05 o 
   3  11   9    35860.06    37562.68   4392.43 o 
   4  11   9   266155.09   265595.16  12408.88 o 
   5  11   9   163660.69   168695.20  10139.09 o 
   6  11   9   132600.50   131887.58   9208.80 o 
   7  11   9    32885.23    29633.66   6451.03 o 
   8  11   9    53826.55    59446.75   7536.64 o 
   9  11   9    66012.85    69163.80   7872.09 o 
  10  11   9    23921.27    30297.98   6581.20 o 
  11  11   9    18227.16    15266.44   9237.99 o 
  12  11   9     9010.30    23619.02   9703.35 o 
  13  11   9    39001.04    48998.68  11108.34 o 
  14  11   9    51873.75    77057.84  13744.96 o 
 -13  12   9     5790.66    -2104.65   9432.73 o 
 -12  12   9    25153.61    47871.09  10194.08 o 
 -11  12   9    37551.80    34416.68   9607.48 o 
 -10  12   9   191414.88   164909.42  16480.09 o 
  -9  12   9    10621.56     4510.10   6989.10 o 
  -8  12   9   220217.58   222894.95  16559.13 o 
  -7  12   9    17133.65    15014.86   6723.34 o 
  -6  12   9     7312.11    -1820.21   5402.43 o 
  -5  12   9   261469.06   238935.73  15558.63 o 
  -4  12   9   334312.56   333287.28  16775.23 o 
  -3  12   9   252589.00   256000.78  12959.77 o 
  -2  12   9    52948.22    52705.95   5786.82 o 
  -1  12   9    15145.58    14466.23   4389.69 o 
   0  12   9     5300.39     9675.90   4185.20 o 
   1  12   9    15123.19    15972.73   6457.96 o 
   2  12   9    55982.96    58632.05   5549.77 o 
   3  12   9   240544.03   226016.97  10847.86 o 
   4  12   9   340815.47   342300.53  15997.83 o 
   5  12   9   262181.53   253370.58  13186.08 o 
   6  12   9     5690.85     8120.32   5493.29 o 
   7  12   9    17871.87    19889.64   6140.63 o 
   8  12   9   220943.11   249947.59  13504.98 o 
   9  12   9     9952.04     -460.59   5943.21 o 
  10  12   9   189244.64   241368.30  34597.70 o 
  11  12   9    37034.80    38366.50  10477.48 o 
  12  12   9    25073.54    42389.55  14063.06 o 
  13  12   9     4127.85    12628.73  10800.45 o 
 -12  13   9    60505.40    50494.39  11304.34 o 
 -11  13   9   203402.19   169782.45  16004.48 o 
 -10  13   9    89744.67    77589.75  11286.43 o 
  -9  13   9    59959.72    71712.65  12640.72 o 
  -8  13   9     8709.42    21269.28   7417.37 o 
  -7  13   9   314563.16   297430.16  19077.27 o 
  -6  13   9     3452.52     1708.52   5757.92 o 
  -5  13   9    17113.31    15797.32   7641.17 o 
  -4  13   9   110727.14   111336.82   8207.15 o 
  -3  13   9   117390.96   133495.89   9211.52 o 
  -2  13   9    53739.59    60607.50   6063.21 o 
  -1  13   9    25671.42    12425.57   6706.90 o 
   0  13   9    86046.28    97592.53   9689.89 o 
   1  13   9    23421.09    26452.64   6460.36 o 
   2  13   9    54503.43    54997.95   5848.50 o 
   3  13   9   113266.80   128202.64   8130.37 o 
   4  13   9   109860.82   104528.14   9108.38 o 
   5  13   9    19471.97    28950.15   6803.71 o 
   6  13   9     2042.87    -3048.39   5364.53 o 
   7  13   9   304975.84   302405.88  15552.57 o 
   8  13   9     7917.74    -2087.68   6196.07 o 
   9  13   9    64259.19    72460.22   9496.90 o 
  10  13   9    83791.87    78765.34  12061.97 o 
  11  13   9   203370.97   196471.73  18626.20 o 
  12  13   9    60077.95    57870.30  11602.41 o 
 -11  14   9    10970.88     3985.47   8881.01 o 
 -10  14   9    76153.84    84443.09  11548.26 o 
  -9  14   9    33632.82    24412.23   8659.43 o 
  -8  14   9    62442.88    47483.89   8843.14 o 
  -7  14   9    17076.86    14700.97   7098.48 o 
  -6  14   9    76477.97    66085.92  12162.35 o 
  -5  14   9     8621.25     9379.22   6179.56 o 
  -4  14   9    18218.44    28613.40   8050.71 o 
  -3  14   9     4313.45     3857.89   5714.95 o 
  -2  14   9    75405.85    83030.45   7056.47 o 
  -1  14   9   132420.09   129305.88   8583.25 o 
   0  14   9    13519.79    10137.37   4793.31 o 
   1  14   9   128528.13   124802.03   8377.92 o 
   2  14   9    72858.83    73089.17   6628.77 o 
   3  14   9     3354.97     1517.05   5422.50 o 
   4  14   9    17268.69    18134.14   5886.52 o 
   5  14   9     9974.97     2321.58   5447.08 o 
   6  14   9    72607.90    74910.70   8153.23 o 
   7  14   9    18931.61    13740.97   6328.78 o 
   8  14   9    62925.51    70147.66   9924.74 o 
   9  14   9    33865.15    37046.22  10103.12 o 
  10  14   9    76292.80    87174.64  18345.30 o 
  11  14   9    10238.88    -8252.83  18584.73 o 
 -10  15   9   104937.88   109033.16  18046.73 o 
  -9  15   9     4327.37     5457.14  12270.86 o 
  -8  15   9    46376.41    58089.64  14475.37 o 
  -7  15   9    68308.05    64422.58  13882.79 o 
  -6  15   9    26826.40    14508.33  10958.52 o 
  -5  15   9    21445.08    15121.30  10142.51 o 
  -4  15   9   141875.61   135919.80  15395.72 o 
  -3  15   9    17103.63    18937.37   7949.01 o 
  -2  15   9    13517.70    20806.92   7398.72 o 
  -1  15   9    20666.72    12425.83   5041.66 o 
   0  15   9       84.60    -3369.50   5554.10 o 
   1  15   9    22076.92    18610.52   5138.34 o 
   2  15   9    11585.04     8177.80   8259.02 o 
   3  15   9    14545.73     5089.92   8653.28 o 
   4  15   9   144921.17   145876.98  10831.84 o 
   5  15   9    18649.50    18581.36   6296.61 o 
   6  15   9    26350.79    28118.03   8710.04 o 
   7  15   9    67344.63    68826.64   9385.90 o 
   8  15   9    49364.00    47302.38  10715.99 o 
   9  15   9     2882.61      -72.40   9102.83 o 
  10  15   9   105730.59    95765.43  23179.47 o 
  -8  16   9    23605.04    23566.38  13106.62 o 
  -7  16   9      997.65     7718.42  16676.89 o 
  -6  16   9    24810.39    28203.16  12599.30 o 
  -5  16   9    18912.94    28780.23  11085.35 o 
  -4  16   9   110829.28   117726.05  14911.23 o 
  -3  16   9    75558.95    82774.13  12771.01 o 
  -2  16   9   111771.61   108380.80   9558.33 o 
  -1  16   9    11656.76     7473.84   6595.42 o 
   0  16   9    16780.93    13649.20   6351.45 o 
   1  16   9    11567.31    16080.92   7587.65 o 
   2  16   9   110010.06    92822.57  10630.75 o 
   3  16   9    68415.70    62179.26   9674.44 o 
   4  16   9   117987.98   116683.06  16455.97 o 
   5  16   9    19310.79    16370.49   7300.82 o 
   6  16   9    25247.55    27010.78   9972.86 o 
   7  16   9     1839.49     1781.18   8589.86 o 
   8  16   9    22686.47    14480.84  12652.65 o 
  -6  17   9     7982.47    15812.47  11432.30 o 
  -5  17   9   256405.09   242683.66  21469.36 o 
  -4  17   9     2926.01     2922.95   9481.78 o 
  -3  17   9   131961.42   125274.84  12671.02 o 
  -2  17   9    81341.76    69972.05   9982.80 o 
  -1  17   9    11335.63    19126.19   6827.20 o 
   0  17   9    21968.94    28258.07   8465.26 o 
   1  17   9    10899.19    20668.80   7997.74 o 
   2  17   9    78607.83    77009.37  10323.22 o 
   3  17   9   131641.58   137021.20  13260.69 o 
   4  17   9     2538.23    -8355.68   9111.25 o 
   5  17   9   263406.53   237642.92  20731.62 o 
   6  17   9     8689.62     8264.95   9297.65 o 
  -3  18   9    15742.50    15056.58   8124.89 o 
  -2  18   9    69055.73    54621.03   9761.55 o 
  -1  18   9     7246.24     3953.40   8805.14 o 
   0  18   9     3797.07      947.65   7491.00 o 
   1  18   9     6669.80    -3166.49   7201.91 o 
   2  18   9    66273.13    60572.36  14847.73 o 
   3  18   9    15163.95    12502.54   8101.28 o 
   0   0  10   126528.60   118632.53   7962.61 o 
   1   0  10    37478.58    38802.00   3003.23 o 
   2   0  10   180577.66   176198.05   7859.21 o 
   3   0  10   131989.38   130122.19   6346.37 o 
   4   0  10    12310.13    10246.87   2733.85 o 
   5   0  10   292477.13   277710.34  12047.22 o 
   6   0  10     5688.57     1653.66   3507.36 o 
   7   0  10    44445.99    46205.41   5340.00 o 
   8   0  10      575.38    -2943.89   3703.63 o 
   9   0  10     5042.31    10045.12   4213.91 o 
  10   0  10     2842.54     2285.06   5053.58 o 
  11   0  10    21329.63    23133.61   5955.93 o 
  12   0  10     3784.01     1199.53   5059.65 o 
  13   0  10   341111.56   346860.31  16647.01 o 
  14   0  10    53914.91    59567.49   8175.11 o 
  15   0  10     6185.54     4407.58   7575.12 o 
  16   0  10    34257.84    20891.27   8448.45 o 
  17   0  10    31322.67    22803.62   8450.04 o 
 -17   1  10    14618.72    10384.22  12186.93 o 
 -16   1  10    24559.98    24869.75   8416.34 o 
 -15   1  10    66736.08    60143.83   9726.07 o 
 -14   1  10   246442.08   219763.75  14204.60 o 
 -13   1  10    58217.23    63663.15   7569.19 o 
 -12   1  10    10355.18    20370.05   6579.98 o 
 -11   1  10    63858.58    82156.88  10779.84 o 
 -10   1  10    24379.60    28019.14   6660.07 o 
  -9   1  10    21657.32    23350.98   6078.97 o 
  -8   1  10   511677.56   483790.63  25095.00 o 
  -7   1  10   310400.19   301804.69  14983.16 o 
  -6   1  10    24302.10    26648.04   5038.58 o 
  -5   1  10    88386.41    91189.48   5877.90 o 
  -4   1  10    51152.84    42757.20   3828.96 o 
  -3   1  10    89253.92    91186.38   5088.53 o 
  -2   1  10    16907.29    14623.29   2426.10 o 
  -1   1  10    72752.80    76386.88   4377.77 o 
   0   1  10     4584.43     5246.63   2058.21 o 
   1   1  10    78825.17    85379.65   4430.69 o 
   2   1  10    14544.30    17891.80   2522.17 o 
   3   1  10    93354.91    90771.56   4984.71 o 
   4   1  10    57804.51    51704.78   3744.18 o 
   5   1  10    90377.54    95079.73   5480.95 o 
   6   1  10    24425.97    23792.15   3794.12 o 
   7   1  10   304245.09   295305.28  12215.82 o 
   8   1  10   509256.06   477249.00  19910.34 o 
   9   1  10    19747.87    22292.73   4202.59 o 
  10   1  10    28269.09    30506.24   5403.81 o 
  11   1  10    67571.55    75922.05   7003.93 o 
  12   1  10    10521.88    16623.23   5409.37 o 
  13   1  10    58715.40    53819.46   9181.00 o 
  14   1  10   232374.45   247894.31  14723.69 o 
  15   1  10    66684.98    70094.32   8859.13 o 
  16   1  10    25618.73    10783.79   8215.97 o 
  17   1  10    12365.13    24898.99   9032.28 o 
 -17   2  10    28538.62    28488.49   9088.95 o 
 -16   2  10    16647.95     8048.77   8409.52 o 
 -15   2  10    20325.22    24356.56   9066.17 o 
 -14   2  10   160831.31   149438.78  12921.89 o 
 -13   2  10   124510.62   115405.36  11217.98 o 
 -12   2  10   200708.28   191722.61  15483.03 o 
 -11   2  10    62321.61    63474.69  11035.50 o 
 -10   2  10    39247.96    39670.88   8805.82 o 
  -9   2  10    36675.64    28551.87   8039.71 o 
  -8   2  10   194690.47   199760.50  16563.97 o 
  -7   2  10   286588.25   259327.39  24231.52 o 
  -6   2  10   542880.88   549289.38  26438.74 o 
  -5   2  10    38103.92    39431.14   5171.92 o 
  -4   2  10    22056.25    18345.36   4200.70 o 
  -3   2  10     1862.66     5572.39   2406.69 o 
  -2   2  10   232396.75   224732.50   9422.28 o 
  -1   2  10   130572.76   126158.88   5165.86 o 
   0   2  10   689975.94   647954.56  27291.16 o 
   1   2  10   114531.98   110088.18   5756.67 o 
   2   2  10   223879.02   211702.48   9226.84 o 
   3   2  10     1818.69     3717.56   2310.95 o 
   4   2  10    21986.27    21742.60   2843.56 o 
   5   2  10    38941.71    41353.61   3653.85 o 
   6   2  10   528607.13   499638.19  17680.84 o 
   7   2  10   298564.97   289943.72  10815.34 o 
   8   2  10   185414.53   186599.56   7699.27 o 
   9   2  10    39983.22    41568.79   3792.70 o 
  10   2  10    38060.20    38130.19   5304.46 o 
  11   2  10    61024.50    64189.74   5502.64 o 
  12   2  10   199431.97   192037.36  11479.63 o 
  13   2  10   125950.17   124875.93   9662.64 o 
  14   2  10   154020.59   154562.80  11130.15 o 
  15   2  10    18631.46    19380.23   8075.70 o 
  16   2  10    15864.70    19568.75   7494.17 o 
  17   2  10    29076.21    30747.93   9394.76 o 
 -17   3  10    23655.22    10811.39  12643.24 o 
 -16   3  10    32959.59    41644.67  10210.73 o 
 -15   3  10     3999.91    11795.93   7058.21 o 
 -14   3  10    48673.78    37735.25   8602.83 o 
 -13   3  10   163788.47   163777.11  13988.99 o 
 -12   3  10   120188.23   102577.45  13281.91 o 
 -11   3  10     1586.30     5943.08   8292.39 o 
 -10   3  10    10447.24     2832.52   8946.56 o 
  -9   3  10    10910.57    -9505.20   6552.89 o 
  -8   3  10   124630.84   135165.67  11982.63 o 
  -7   3  10   468989.97   455379.31  26570.16 o 
  -6   3  10    59872.24    53582.36   8434.71 o 
  -5   3  10    28675.30    26730.72   6577.69 o 
  -4   3  10    27347.10    29008.23   4637.18 o 
  -3   3  10   247967.80   224074.38  11753.68 o 
  -2   3  10   137101.33   128734.99   6308.93 o 
  -1   3  10   635519.31   599015.25  26526.27 o 
   0   3  10    26426.72    27022.01   3513.52 o 
   1   3  10   655912.50   648617.94  26407.29 o 
   2   3  10   119010.23   122061.08   5964.38 o 
   3   3  10   247295.66   243322.97  10052.46 o 
   4   3  10    27180.37    25682.05   2701.01 o 
   5   3  10    24861.99    26157.68   2834.97 o 
   6   3  10    50773.69    49952.56   3521.16 o 
   7   3  10   449957.94   425751.53  14409.01 o 
   8   3  10   126879.06   123638.63   5756.63 o 
   9   3  10     7854.61    10180.98   2572.31 o 
  10   3  10    12882.59    13004.75   2964.58 o 
  11   3  10     1361.31     -351.58   4437.14 o 
  12   3  10   120039.84   104094.62   8101.14 o 
  13   3  10   168382.86   163184.25  11110.68 o 
  14   3  10    52067.43    44374.91   7640.84 o 
  15   3  10     3105.59    15667.38   6863.16 o 
  16   3  10    34520.48    37324.00   8979.67 o 
  17   3  10    26146.44    20818.51   8317.67 o 
 -17   4  10    46706.55    23100.54  13551.67 o 
 -16   4  10    22571.54    16737.27  10139.99 o 
 -15   4  10   120253.82    99346.43  11501.18 o 
 -14   4  10   218857.03   216011.31  23401.48 o 
 -13   4  10    76413.39    75993.38  13160.98 o 
 -12   4  10   116885.48   103505.44  25778.18 o 
 -11   4  10    31415.25    24952.78   9696.16 o 
 -10   4  10    89396.20    67649.98  11212.25 o 
  -9   4  10    36854.36    37717.90   9133.93 o 
  -8   4  10    52832.65    47848.58   8946.09 o 
  -7   4  10    68002.43    54607.05   8726.57 o 
  -6   4  10    11661.71    13478.29   6778.62 o 
  -5   4  10    51135.13    45883.95   8330.40 o 
  -4   4  10    94344.13   101515.61   9903.73 o 
  -3   4  10    35558.31    42000.80   4729.07 o 
  -2   4  10   178826.31   167857.56   8821.36 o 
  -1   4  10   101178.94    90142.20   6332.16 o 
   0   4  10   111413.51   112748.89   6764.82 o 
   1   4  10   105889.83   107024.90   6288.24 o 
   2   4  10   153956.50   150423.56   7127.90 o 
   3   4  10    35162.46    41683.29   3274.52 o 
   4   4  10    96139.05    96738.12   4686.69 o 
   5   4  10    56079.42    63082.47   4087.17 o 
   6   4  10    13470.34     9122.44   2729.18 o 
   7   4  10    66138.95    65057.93   5126.72 o 
   8   4  10    62378.73    61912.50   4354.99 o 
   9   4  10    38423.68    39139.68   4042.15 o 
  10   4  10    88880.70    80504.25   6275.59 o 
  11   4  10    25746.20    20777.88   5498.93 o 
  12   4  10   120562.38   106394.24  10030.54 o 
  13   4  10    82206.83    80006.91  10185.87 o 
  14   4  10   218176.19   204346.91  12832.26 o 
  15   4  10   120413.80   111456.83  10229.61 o 
  16   4  10    22684.21    12166.11   7295.25 o 
  17   4  10    47355.59    53574.94  11832.63 o 
 -16   5  10    24492.93    30063.70   9506.25 o 
 -15   5  10    18750.61    21801.82   7088.11 o 
 -14   5  10    88493.98    87248.79  16904.77 o 
 -13   5  10    16807.83     7010.27  10522.17 o 
 -12   5  10     4945.51    11569.37  10197.79 o 
 -11   5  10    76546.14    64680.48  12339.57 o 
 -10   5  10   145409.66   151023.45  15220.22 o 
  -9   5  10    88577.34    90562.52  11947.15 o 
  -8   5  10    67306.45    59932.64   9682.63 o 
  -7   5  10    18476.84    21965.75   7411.07 o 
  -6   5  10    19642.88    26419.22  10824.24 o 
  -5   5  10   359210.19   331543.69  15627.08 o 
  -4   5  10   128703.08   115217.96   7522.53 o 
  -3   5  10    46009.16    55759.39   4129.92 o 
  -2   5  10    73513.66    62035.39   5658.29 o 
  -1   5  10    95098.40   103706.54   6600.57 o 
   0   5  10   137429.09   139925.39   8004.15 o 
   1   5  10    96849.68    92363.27   6309.37 o 
   2   5  10    78961.88    77283.09   5120.75 o 
   3   5  10    44234.33    41373.50   4096.90 o 
   4   5  10   132846.94   145055.56   6805.70 o 
   5   5  10   353741.22   340278.69  14772.21 o 
   6   5  10    17196.04    13023.76   4107.09 o 
   7   5  10    20232.90    24600.50   4552.85 o 
   8   5  10    64905.05    70347.88   6289.00 o 
   9   5  10    97639.43   101439.36   7002.74 o 
  10   5  10   141067.27   142678.28   8633.51 o 
  11   5  10    78350.65    81423.48   8051.95 o 
  12   5  10     5145.09     2351.15   6216.75 o 
  13   5  10    15586.61     5882.10   7557.40 o 
  14   5  10    93806.34   102961.52  12148.46 o 
  15   5  10    19266.64    19353.11   8146.34 o 
  16   5  10    22555.53    22614.27   7785.93 o 
 -16   6  10    31299.15    35955.25  10123.99 o 
 -15   6  10    36910.35    24154.41  12469.14 o 
 -14   6  10    25557.16    12161.55   8497.13 o 
 -13   6  10    73371.02    71341.65  10469.37 o 
 -12   6  10   100556.02   108977.16  13000.13 o 
 -11   6  10   114480.78   110812.24  16473.60 o 
 -10   6  10    16788.14    15704.15   6318.28 o 
  -9   6  10    14797.33    24464.31   6390.05 o 
  -8   6  10    33521.68    35355.46   6912.55 o 
  -7   6  10    45478.66    49397.61   6178.39 o 
  -6   6  10   344687.88   335632.28  17979.01 o 
  -5   6  10   289437.03   272523.03  13111.84 o 
  -4   6  10   249647.95   234004.72  13606.48 o 
  -3   6  10     2758.18    -2953.83   2838.92 o 
  -2   6  10    37615.56    39664.11   3790.86 o 
  -1   6  10    35878.63    25291.80   4708.85 o 
   0   6  10    46036.01    46656.34   6455.27 o 
   1   6  10    36755.91    28170.92   4612.95 o 
   2   6  10    43429.51    47899.35   4326.86 o 
   3   6  10     2802.56     6303.08   3134.53 o 
   4   6  10   240460.22   228678.19   9806.67 o 
   5   6  10   283914.88   269271.84  12702.15 o 
   6   6  10   347929.94   337084.75  15047.58 o 
   7   6  10    41439.66    36122.05   5201.50 o 
   8   6  10    31578.79    39841.02   5626.49 o 
   9   6  10    15166.62    22122.49   5454.32 o 
  10   6  10    15964.78     4954.36   5324.05 o 
  11   6  10   109426.27   110931.69  13461.25 o 
  12   6  10   105452.47   126427.73   9839.49 o 
  13   6  10    75187.28    69942.93   8318.74 o 
  14   6  10    22928.89    17474.00   8018.78 o 
  15   6  10    34880.83    20083.14   8112.29 o 
  16   6  10    33899.10    33066.44  11097.86 o 
 -16   7  10    82474.88    64371.61  17041.94 o 
 -15   7  10    63581.90    56245.76  10599.19 o 
 -14   7  10    83973.80    75547.48  15469.44 o 
 -13   7  10      889.70    -5941.81   7039.40 o 
 -12   7  10    50354.84    44748.52  15487.62 o 
 -11   7  10   173788.59   186509.89  34128.20 o 
 -10   7  10    33828.33    38332.26   8527.12 o 
  -9   7  10    99490.41   103188.13  10048.30 o 
  -8   7  10   393621.72   371473.97  25163.90 o 
  -7   7  10   226752.41   225450.80  18598.99 o 
  -6   7  10    13903.78    11667.47   4471.99 o 
  -5   7  10   483488.78   462354.28  20486.12 o 
  -4   7  10   139320.95   129885.77   7823.75 o 
  -3   7  10     1608.74     -202.50   3317.54 o 
  -2   7  10    95799.30    91774.68   6922.18 o 
  -1   7  10   207146.95   193098.91   9429.47 o 
   0   7  10    65550.83    65226.37   5705.82 o 
   1   7  10   222057.89   208104.98   9618.63 o 
   2   7  10    99992.29    99531.25   5991.08 o 
   3   7  10     1240.84      819.58   2895.62 o 
   4   7  10   139539.89   142008.91   7369.32 o 
   5   7  10   465999.03   455420.56  19432.79 o 
   6   7  10    14882.56    23308.13   4679.70 o 
   7   7  10   215285.16   202239.08  11092.03 o 
   8   7  10   384110.38   366163.25  16907.14 o 
   9   7  10   105703.07   100143.20   8149.16 o 
  10   7  10    32144.68    38426.87   6743.07 o 
  11   7  10   173084.88   194969.64  13992.88 o 
  12   7  10    48063.21    42297.32   8318.80 o 
  13   7  10      780.03     6780.01   6594.86 o 
  14   7  10    89370.41   117569.08  13713.44 o 
  15   7  10    60566.99    59166.73  12615.16 o 
  16   7  10    80663.66    66905.48  25186.07 o 
 -15   8  10     2761.19    18462.86   8696.17 o 
 -14   8  10     5439.52     3107.49   7029.59 o 
 -13   8  10    63464.84    68562.57  10625.08 o 
 -12   8  10    10826.86     -126.85   7776.37 o 
 -11   8  10   236106.34   273257.25  37217.99 o 
 -10   8  10   121323.65   127206.43  17538.76 o 
  -9   8  10      144.47     2945.96   7135.39 o 
  -8   8  10   113781.56   119410.99  10490.23 o 
  -7   8  10   240228.36   227559.94  14517.96 o 
  -6   8  10    58000.89    54377.68   6603.63 o 
  -5   8  10   110681.83   102867.83   6815.93 o 
  -4   8  10   170496.81   169425.89   8964.78 o 
  -3   8  10    15216.61    17111.39   3272.95 o 
  -2   8  10   208041.61   203501.64   9975.97 o 
  -1   8  10   228594.61   219347.86  10090.17 o 
   0   8  10   701429.31   685559.75  26963.50 o 
   1   8  10   217564.91   210676.75  10052.41 o 
   2   8  10   225793.00   231321.80  10182.82 o 
   3   8  10    14030.25    15561.32   4294.46 o 
   4   8  10   155994.36   152326.14   7720.95 o 
   5   8  10   101768.25   106330.80   7356.87 o 
   6   8  10    64135.53    61576.06   6221.03 o 
   7   8  10   234480.47   235297.73  12159.71 o 
   8   8  10   115303.16   134987.22   9077.02 o 
   9   8  10      496.41      732.28   5255.44 o 
  10   8  10   129996.73   139231.48  11883.64 o 
  11   8  10   231194.22   270944.75  19786.77 o 
  12   8  10     9808.51     8342.52   6400.00 o 
  13   8  10    62492.50    57555.04   8540.70 o 
  14   8  10     5478.83     1573.06   9028.58 o 
  15   8  10     2198.35    -8742.02   9210.05 o 
 -15   9  10    18278.98     9168.89  14776.44 o 
 -14   9  10    42089.82    46129.53  10825.77 o 
 -13   9  10    94507.85   101193.30  17731.55 o 
 -12   9  10    74598.70    83785.90  11156.67 o 
 -11   9  10    32628.44    27939.88   8116.14 o 
 -10   9  10    16690.52     8988.79   8185.42 o 
  -9   9  10    27448.35    35165.27   8729.18 o 
  -8   9  10    27648.70    26531.08   6603.53 o 
  -7   9  10    15410.66    10364.60   5349.23 o 
  -6   9  10    29688.05    30542.52   5785.09 o 
  -5   9  10    65498.21    66193.52   7055.29 o 
  -4   9  10      642.65    -5716.44   3093.90 o 
  -3   9  10   254650.38   245734.17  12723.45 o 
  -2   9  10    57866.90    60360.77   5375.77 o 
  -1   9  10   326600.25   304323.59  13718.08 o 
   0   9  10    19683.51    17716.09   3568.57 o 
   1   9  10   333573.38   322108.63  13743.89 o 
   2   9  10    54241.88    56909.87   4910.50 o 
   3   9  10   271045.09   262103.73  11765.24 o 
   4   9  10       94.34     -888.76   2547.19 o 
   5   9  10    56016.28    62713.45   6192.46 o 
   6   9  10    26964.31    24592.41   5356.13 o 
   7   9  10    17000.01    18094.29   5444.74 o 
   8   9  10    27403.14    29942.45   6196.59 o 
   9   9  10    29964.48    38361.45   6869.44 o 
  10   9  10    14973.58     6409.59   6455.91 o 
  11   9  10    31469.83    29582.23  13095.65 o 
  12   9  10    80401.25   107038.04  12276.36 o 
  13   9  10    89436.09    81306.57  13245.47 o 
  14   9  10    39459.18    52040.34  11657.69 o 
  15   9  10    15240.91    25938.47  10834.20 o 
 -14  10  10    83880.30   100724.34  20662.57 o 
 -13  10  10     3868.21    10992.67   7839.50 o 
 -12  10  10    31024.40    35057.74  12012.89 o 
 -11  10  10    23932.80    32173.05   8015.02 o 
 -10  10  10    58207.39    61562.66   9452.17 o 
  -9  10  10    41675.60    28172.38   7519.03 o 
  -8  10  10    44793.92    47157.04   7799.40 o 
  -7  10  10    31385.73    32667.41   6588.36 o 
  -6  10  10    11828.13     5245.73   5223.88 o 
  -5  10  10    38036.32    35049.92   5448.21 o 
  -4  10  10    55813.61    55741.29   5657.58 o 
  -3  10  10    96737.00    99881.88   7249.43 o 
  -2  10  10    58035.14    58363.09   5228.95 o 
  -1  10  10    17430.75    17453.54   4521.44 o 
   0  10  10     3512.32     7007.98   3302.52 o 
   1  10  10    15343.03    12082.99   3653.42 o 
   2  10  10    60087.01    63149.51   5318.32 o 
   3  10  10    97839.01   105211.49   7424.36 o 
   4  10  10    54468.86    56473.89   5495.12 o 
   5  10  10    36313.88    44209.00   5778.84 o 
   6  10  10    16932.73    23145.48   7510.92 o 
   7  10  10    33745.23    32613.41   6078.73 o 
   8  10  10    42007.60    44980.15   6960.65 o 
   9  10  10    38552.54    38732.28   7062.57 o 
  10  10  10    63458.48    77459.46   8339.33 o 
  11  10  10    22419.36    24869.81   6767.20 o 
  12  10  10    24900.72    21792.03   9799.67 o 
  13  10  10     2590.21   -14454.58   9219.43 o 
  14  10  10    80714.81   117585.82  16813.33 o 
 -13  11  10    23306.08    28862.58   8830.21 o 
 -12  11  10    23237.46    24195.79   8890.89 o 
 -11  11  10   126820.98   143132.59  29372.30 o 
 -10  11  10     7020.87    16840.09   7568.42 o 
  -9  11  10      887.25    -4798.06   9481.40 o 
  -8  11  10   128273.39   125676.01  11915.25 o 
  -7  11  10    11204.47    14594.29  10980.43 o 
  -6  11  10    23794.01    25212.50   6135.02 o 
  -5  11  10    84015.98    83638.78   8439.23 o 
  -4  11  10   293108.16   299089.97  15066.61 o 
  -3  11  10   255791.25   249107.67  12494.13 o 
  -2  11  10    58593.73    68000.38   5665.32 o 
  -1  11  10    17850.47    25198.60   4682.25 o 
   0  11  10     1850.43     5950.25   4505.45 o 
   1  11  10    20677.64    21962.58   4284.57 o 
   2  11  10    60239.30    57564.11   5516.79 o 
   3  11  10   273457.38   273428.72  12477.26 o 
   4  11  10   299639.91   302959.91  12969.42 o 
   5  11  10    94332.52   118345.57  14276.41 o 
   6  11  10    24759.85    14291.48   5822.25 o 
   7  11  10    10976.74    11828.68   5748.53 o 
   8  11  10   138978.88   148011.72  10156.37 o 
   9  11  10      526.88    -6969.95   5756.00 o 
  10  11  10     5600.65    10431.85   6449.93 o 
  11  11  10   130653.42   151557.09  14161.43 o 
  12  11  10    23437.35    26728.37  10290.79 o 
  13  11  10    23483.62    18444.59  15593.55 o 
 -13  12  10    21833.86    21220.29   9664.09 o 
 -12  12  10   221565.23   213073.19  21962.36 o 
 -11  12  10    57158.18    47743.70  12568.94 o 
 -10  12  10    84656.88    81212.28  10921.94 o 
  -9  12  10    61759.20    74644.02  15156.48 o 
  -8  12  10   160732.59   176387.77  14076.45 o 
  -7  12  10    37302.47    35121.21   7527.49 o 
  -6  12  10    36619.75    32193.28   6710.60 o 
  -5  12  10   107755.69    94705.99   9360.76 o 
  -4  12  10    27155.62    25104.34   4966.57 o 
  -3  12  10     3957.11     2309.21   5263.29 o 
  -2  12  10    58027.86    65684.77   6561.68 o 
  -1  12  10    36265.19    45146.30   5322.53 o 
   0  12  10    18432.29    16644.21   4477.04 o 
   1  12  10    36975.71    32155.49   5039.70 o 
   2  12  10    58437.10    63486.28   5863.29 o 
   3  12  10     3420.37     5607.64   3734.39 o 
   4  12  10    29584.44    32971.48   6019.60 o 
   5  12  10   109890.41   124991.98  10099.05 o 
   6  12  10    36805.68    40230.31   6633.41 o 
   7  12  10    38553.70    37969.40   6972.18 o 
   8  12  10   154889.48   175931.34  11456.93 o 
   9  12  10    64954.25    68697.55   8326.73 o 
  10  12  10    81857.44    87604.70  10282.45 o 
  11  12  10    55802.50    81308.55  12143.15 o 
  12  12  10   230857.31   280874.31  42192.61 o 
  13  12  10    21130.21    19701.80  10492.39 o 
 -12  13  10    37012.10    44514.64  10688.24 o 
 -11  13  10   194521.27   195378.44  18172.24 o 
 -10  13  10     5015.64    22008.99  11232.55 o 
  -9  13  10   193963.22   182194.42  20732.86 o 
  -8  13  10    83571.44    80179.29  10284.97 o 
  -7  13  10    58649.97    49422.90   8294.91 o 
  -6  13  10    49339.67    49185.45   7816.25 o 
  -5  13  10    77925.98    78039.83   8766.17 o 
  -4  13  10    42524.07    33311.06  10582.16 o 
  -3  13  10    58719.96    56638.43   6163.53 o 
  -2  13  10    81322.35    78448.58   6794.49 o 
  -1  13  10   279039.94   279964.97  13224.42 o 
   0  13  10     1654.42     8864.51   4866.73 o 
   1  13  10   272317.59   257321.42  12990.73 o 
   2  13  10    79273.66    74769.77   6516.43 o 
   3  13  10    62230.77    61373.04   7272.36 o 
   4  13  10    43625.37    37839.36   6900.43 o 
   5  13  10    73741.95    77128.90   7958.14 o 
   6  13  10    46650.04    53158.30   7327.69 o 
   7  13  10    60700.49    55727.61   7714.09 o 
   8  13  10    84126.71    98705.77   8900.79 o 
   9  13  10   194997.56   229795.39  13140.87 o 
  10  13  10     5764.53   -10548.82  12329.93 o 
  11  13  10   195420.83   199677.97  17310.64 o 
  12  13  10    33627.81    49211.50  11323.15 o 
 -11  14  10    34338.86    30479.98  14548.77 o 
 -10  14  10    71976.02    66597.10  26212.77 o 
  -9  14  10   130392.39   143785.27  18535.25 o 
  -8  14  10    22612.00    33126.27  13024.72 o 
  -7  14  10    48046.20    26595.53  12018.52 o 
  -6  14  10    34736.27    45888.45  11852.16 o 
  -5  14  10     3828.23     7742.17   9626.61 o 
  -4  14  10   122600.27   111552.97  15508.99 o 
  -3  14  10     8856.93     4605.36   5898.17 o 
  -2  14  10    34142.34    44793.40   7572.75 o 
  -1  14  10    69888.63    79741.02   6926.06 o 
   0  14  10   115076.51   102755.77   7750.32 o 
   1  14  10    62424.09    67097.01   6625.97 o 
   2  14  10    35378.43    32141.66   5350.07 o 
   3  14  10    10567.79    20085.37   6104.51 o 
   4  14  10   131117.44   143604.95  10494.19 o 
   5  14  10     1759.48     5703.30   5796.52 o 
   6  14  10    36232.89    46320.37   7195.04 o 
   7  14  10    49796.23    46606.68  10308.50 o 
   8  14  10    21562.97     8061.83   6112.62 o 
   9  14  10   129490.06   120571.93  13934.89 o 
  10  14  10    72447.09    69204.72  11833.02 o 
  11  14  10    36487.89    24636.36  10222.83 o 
  -9  15  10    30794.48    23560.00  13617.58 o 
  -8  15  10    26018.02    30780.03  12553.25 o 
  -7  15  10    10619.82      -30.86  11229.49 o 
  -6  15  10      805.95     3431.99  10299.54 o 
  -5  15  10    77628.53    80952.72  20907.08 o 
  -4  15  10    16527.73    18355.80   8575.23 o 
  -3  15  10    14059.60     6421.86   7570.30 o 
  -2  15  10    66340.21    80181.81  11463.08 o 
  -1  15  10    19356.38    25923.28   6948.09 o 
   0  15  10    63332.12    62047.97   7891.73 o 
   1  15  10    19861.08    11873.10   6797.71 o 
   2  15  10    60460.36    33170.27  10380.99 o 
   3  15  10    15895.97    17468.62   8165.76 o 
   4  15  10    18241.35    16402.08  10478.95 o 
   5  15  10    74428.48    74441.10   9872.50 o 
   6  15  10      465.99    -1782.19   6938.95 o 
   7  15  10    10712.60    10479.28   7255.46 o 
   8  15  10    27252.02    46288.36  15294.63 o 
   9  15  10    26805.40    23941.28  12888.09 o 
  -8  16  10    67265.46    68314.43  18561.42 o 
  -7  16  10     2166.47    10990.68  12949.54 o 
  -6  16  10    34592.48    41197.74  12597.02 o 
  -5  16  10      570.89       94.49  10075.16 o 
  -4  16  10   390773.34   395624.22  23298.96 o 
  -3  16  10    28713.89    37018.41  13510.94 o 
  -2  16  10    40989.81    57667.75   9184.47 o 
  -1  16  10    39265.45    38463.43   7383.87 o 
   0  16  10    82813.09    70710.24  11559.41 o 
   1  16  10    35433.66    27799.36   8490.74 o 
   2  16  10    38858.15    42914.55   8858.82 o 
   3  16  10    31526.68    42000.32   9047.26 o 
   4  16  10   383200.28   355849.94  22284.76 o 
   5  16  10     1170.78    -6556.59   8460.25 o 
   6  16  10    33003.24    40362.93   8366.53 o 
   7  16  10     2386.19     8166.23   9001.75 o 
   8  16  10    67557.73    71366.72  27837.28 o 
  -6  17  10     2702.01    13338.91  11459.27 o 
  -5  17  10    83386.15    97916.27  12762.19 o 
  -4  17  10    53873.38    54446.40  16191.40 o 
  -3  17  10   351059.88   340955.78  21006.41 o 
  -2  17  10    30078.59    39072.49   8597.52 o 
  -1  17  10    31082.93    22107.08   7514.10 o 
   0  17  10     3861.23    -3795.45   7665.75 o 
   1  17  10    32476.04    31248.57   8429.21 o 
   2  17  10    30719.60    28834.08   8905.61 o 
   3  17  10   343265.78   305394.34  27853.26 o 
   4  17  10    56676.52    30510.54   9169.80 o 
   5  17  10    82921.42    86830.81  11076.90 o 
   6  17  10     2048.72    11681.52  10715.39 o 
  -2  18  10    22538.52    20508.65   8142.80 o 
  -1  18  10    27857.01    41740.54  10511.31 o 
   0  18  10    76984.97    86193.63  11163.03 o 
   1  18  10    24800.42    29814.14   9081.02 o 
   2  18  10    23261.80    29993.66   8884.63 o 
   1   0  11    32123.78    35396.19   3162.25 o 
   2   0  11     5392.60     6852.54   2300.32 o 
   3   0  11   171702.61   165688.89   7668.16 o 
   4   0  11    47619.21    48722.05   4194.60 o 
   5   0  11   958641.81   927259.25  35342.58 o 
   6   0  11    19456.39    23151.27   4047.97 o 
   7   0  11    18441.98    19204.15   3987.61 o 
   8   0  11     2355.24    10764.36   3774.12 o 
   9   0  11     2037.33      781.28   4102.04 o 
  10   0  11   182097.06   176112.84  11278.77 o 
  11   0  11    20045.70    13669.20   5120.50 o 
  12   0  11     7370.28     6892.20   5346.95 o 
  13   0  11      239.13     8728.61   6289.30 o 
  14   0  11    10316.56    10315.25   6960.17 o 
  15   0  11    38415.36    30692.18   8590.86 o 
  16   0  11      118.26    -6685.39   7272.51 o 
  17   0  11   110388.27    83338.45  13769.55 o 
 -17   1  11     7112.58    15053.78   8313.39 o 
 -16   1  11     4677.16     3311.21   7815.85 o 
 -15   1  11    91064.80   103214.59  11122.11 o 
 -14   1  11     8416.35    17720.91   7360.06 o 
 -13   1  11    33850.66    29095.70   6271.36 o 
 -12   1  11   161866.88   150338.14   9922.51 o 
 -11   1  11    42009.56    34385.79   8609.93 o 
 -10   1  11      117.50     2175.50   6693.77 o 
  -9   1  11    21990.29    17290.23   5758.48 o 
  -8   1  11    87491.66    97205.77   9107.12 o 
  -7   1  11   166453.63   161536.20   9773.19 o 
  -6   1  11   306578.13   300365.63  13304.78 o 
  -5   1  11   560832.81   539328.31  21487.28 o 
  -4   1  11   227584.61   219694.97   9924.11 o 
  -3   1  11    75942.10    80019.50   5919.08 o 
  -2   1  11    17992.08    15633.29   2609.12 o 
  -1   1  11    13767.75    12487.56   2415.07 o 
   0   1  11    11426.74    12521.31   2569.32 o 
   1   1  11    13214.03    11552.43   2334.07 o 
   2   1  11    22240.41    25700.84   2846.77 o 
   3   1  11    81580.88    77837.38   4706.53 o 
   4   1  11   222096.08   219391.56   9776.95 o 
   5   1  11   562415.44   536861.69  21270.75 o 
   6   1  11   304888.66   295388.47  12967.53 o 
   7   1  11   172399.31   169252.91   8518.95 o 
   8   1  11    86934.20    82771.82   6384.81 o 
   9   1  11    20808.79    21330.03   3973.45 o 
  10   1  11       59.75     1021.73   4052.18 o 
  11   1  11    46955.75    47463.06   5897.11 o 
  12   1  11   156459.05   144163.48   9559.83 o 
  13   1  11    39968.81    43510.56   7646.98 o 
  14   1  11    10863.14    18120.33   6972.59 o 
  15   1  11    84041.81    75368.48   9509.02 o 
  16   1  11     4765.28     6195.09   7649.93 o 
  17   1  11     7102.19     2771.33  11148.08 o 
 -17   2  11     5780.74     3462.92   8152.48 o 
 -16   2  11   159752.44   154968.23  15622.56 o 
 -15   2  11    32840.38    42208.50   8665.10 o 
 -14   2  11    26341.04    33367.36   9858.99 o 
 -13   2  11       54.11    -2259.91   6424.54 o 
 -12   2  11     1321.10    -1348.25   8285.64 o 
 -11   2  11    94521.45    98058.73  11991.43 o 
 -10   2  11    18717.33    17531.97   7976.72 o 
  -9   2  11    15948.02     1673.38   7806.38 o 
  -8   2  11   524762.00   477625.09  34697.13 o 
  -7   2  11   103395.29    93628.45   8752.89 o 
  -6   2  11     2806.92     6750.71   4062.91 o 
  -5   2  11   369443.34   366642.00  15459.45 o 
  -4   2  11   238518.94   226858.16  10290.56 o 
  -3   2  11   135292.00   134183.33   6775.27 o 
  -2   2  11    19178.91    17565.80   2620.33 o 
  -1   2  11   208945.61   200857.03   8794.88 o 
   0   2  11    61075.32    60339.42   3267.64 o 
   1   2  11   202197.28   200448.84   8754.22 o 
   2   2  11    14138.59    15399.12   2700.40 o 
   3   2  11   136103.94   135666.45   6609.82 o 
   4   2  11   242496.19   225240.45   9948.65 o 
   5   2  11   367534.13   354351.31  14795.78 o 
   6   2  11     1567.36     2215.75   2930.01 o 
   7   2  11   108345.03   108951.38   5926.61 o 
   8   2  11   521789.13   488768.84  16376.73 o 
   9   2  11    15551.93    16062.23   3181.24 o 
  10   2  11    18938.24    14657.34   4137.34 o 
  11   2  11    96411.60    99537.26   6040.61 o 
  12   2  11      936.97     5420.22   5672.60 o 
  13   2  11       74.75     3671.51   7576.77 o 
  14   2  11    27680.71    29201.01   8445.34 o 
  15   2  11    35839.34    28370.58   8140.12 o 
  16   2  11   147948.77   145564.91  18884.44 o 
  17   2  11     6950.24     9543.32   9443.82 o 
 -17   3  11     2554.13    -1687.20   7788.91 o 
 -16   3  11     5974.58    17671.04   8849.34 o 
 -15   3  11    53654.71    50602.95   9180.67 o 
 -14   3  11   244190.25   237013.28  28141.85 o 
 -13   3  11    57678.59    53284.12   8791.65 o 
 -12   3  11    20598.29    16529.44   9660.76 o 
 -11   3  11    51718.25    47228.95  10539.68 o 
 -10   3  11    40149.42    36097.06   9167.88 o 
  -9   3  11    97659.28    95255.07  11611.24 o 
  -8   3  11   111640.60   122456.23  11564.91 o 
  -7   3  11  1042363.06  1006888.81  54344.83 o 
  -6   3  11   296190.88   281358.84  18766.75 o 
  -5   3  11    90250.13    91054.55   7505.02 o 
  -4   3  11   104216.72    93048.48   6929.47 o 
  -3   3  11    32298.31    37113.48   3608.13 o 
  -2   3  11     1190.44       87.64   2056.87 o 
  -1   3  11    31986.20    31736.42   4147.41 o 
   0   3  11   663717.88   640053.00  27253.04 o 
   1   3  11    44683.95    50777.06   4261.92 o 
   2   3  11     3138.87     2539.48   2835.03 o 
   3   3  11    33154.61    35226.71   3304.50 o 
   4   3  11    95354.41    88057.77   5165.26 o 
   5   3  11    87641.88    92405.59   5078.13 o 
   6   3  11   285117.09   279162.09  10050.91 o 
   7   3  11  1030195.75   974615.06  30678.34 o 
   8   3  11   119190.29   110736.36   5470.48 o 
   9   3  11   105356.94   114632.86   5721.72 o 
  10   3  11    32964.90    32443.44   4526.99 o 
  11   3  11    46832.06    51879.80   5438.34 o 
  12   3  11    17857.02    13177.91   5808.69 o 
  13   3  11    55983.45    61014.81   7882.86 o 
  14   3  11   234750.13   199335.52  13005.79 o 
  15   3  11    54250.82    63210.76   8510.07 o 
  16   3  11     6255.31     5948.03   7449.43 o 
  17   3  11     4112.31    15082.84   9160.85 o 
 -16   4  11    16826.64     5221.73   8263.23 o 
 -15   4  11   102809.82    96697.83  15420.45 o 
 -14   4  11    78086.89    84047.63  10396.57 o 
 -13   4  11   166812.42   134181.09  15724.82 o 
 -12   4  11    21228.39    16845.39  10173.77 o 
 -11   4  11    32493.84    35073.44  10544.68 o 
 -10   4  11    67014.27    74933.45  11260.57 o 
  -9   4  11      183.05     4815.04   7833.16 o 
  -8   4  11   229622.20   230991.47  16555.51 o 
  -7   4  11   261680.52   239406.75  21042.82 o 
  -6   4  11   102399.35   106143.63  10456.33 o 
  -5   4  11    96465.40    93886.62   9863.21 o 
  -4   4  11   139059.84   150810.84  10188.38 o 
  -3   4  11   153710.53   151426.47   8938.39 o 
  -2   4  11    15809.21    13419.46   2525.54 o 
  -1   4  11    20965.23    16499.60   3862.46 o 
   0   4  11    19285.46    18578.50   3757.69 o 
   1   4  11    21758.90    30431.85   3926.90 o 
   2   4  11    15546.05    14529.41   3526.98 o 
   3   4  11   153841.30   146824.55   7116.00 o 
   4   4  11   131640.56   133974.47   6003.84 o 
   5   4  11    95990.12    92957.98   5104.70 o 
   6   4  11   105230.94   100373.40   4840.95 o 
   7   4  11   273972.34   263427.81  10178.25 o 
   8   4  11   222440.28   207515.09   8949.65 o 
   9   4  11      227.90     -264.23   3079.22 o 
  10   4  11    67878.23    64108.70   6291.26 o 
  11   4  11    32456.85    34049.57   6011.19 o 
  12   4  11    21596.45    25724.43   6071.03 o 
  13   4  11   159264.36   138717.22   9724.77 o 
  14   4  11    75631.45    74199.05   9084.45 o 
  15   4  11   103977.54    90212.10   9609.54 o 
  16   4  11    16162.92    10141.51   7219.47 o 
 -16   5  11    90191.16    82606.85  12138.78 o 
 -15   5  11     5422.23     1980.70   6258.02 o 
 -14   5  11    35063.77    35772.58  12290.52 o 
 -13   5  11   203423.66   183690.00  17898.80 o 
 -12   5  11    15791.22    17290.22  13216.66 o 
 -11   5  11    14843.92    24211.17  10418.88 o 
 -10   5  11    43304.80    51893.38  10668.62 o 
  -9   5  11    19983.72    14774.28   8485.50 o 
  -8   5  11    22166.78    11550.61   7515.64 o 
  -7   5  11     6411.73     1559.64  10800.11 o 
  -6   5  11   169776.45   180473.61  11027.71 o 
  -5   5  11   147075.00   139532.00   8329.11 o 
  -4   5  11    12667.10    15277.47   3283.21 o 
  -3   5  11   148948.75   138726.48   7517.15 o 
  -2   5  11   189829.70   188588.33  10330.97 o 
  -1   5  11    47243.06    48874.66   5979.76 o 
   0   5  11   444319.88   425275.84  19160.92 o 
   1   5  11    45548.68    48368.02   5339.90 o 
   2   5  11   199456.25   192598.72   8886.89 o 
   3   5  11   148754.75   155293.92   7644.71 o 
   4   5  11    10532.86    15918.76   3323.56 o 
   5   5  11   151168.84   152101.19   7242.99 o 
   6   5  11   155809.30   155256.17   8880.29 o 
   7   5  11     5725.90     3836.99   4026.52 o 
   8   5  11    22035.26    16810.24   4287.08 o 
   9   5  11    16303.17    19445.04   4757.21 o 
  10   5  11    40704.89    48438.85   5908.14 o 
  11   5  11    16283.63    13801.31   5478.95 o 
  12   5  11    14991.49    15009.15   6083.09 o 
  13   5  11   195786.06   167896.11  11948.60 o 
  14   5  11    32371.09    23164.84   8098.46 o 
  15   5  11     6834.12     2193.78   7433.13 o 
  16   5  11    89175.90    98964.48  13980.86 o 
 -16   6  11    30084.01    27085.97  11346.81 o 
 -15   6  11    84485.91    78807.09  13012.87 o 
 -14   6  11    55660.78    43638.43  10004.39 o 
 -13   6  11    51352.75    54882.67   9750.69 o 
 -12   6  11    13975.71    30172.06   7768.31 o 
 -11   6  11   100985.19   107177.93  10857.05 o 
 -10   6  11    16085.78    19755.59   8034.98 o 
  -9   6  11    47181.03    45545.84   7338.44 o 
  -8   6  11   128207.84   130397.48  10486.46 o 
  -7   6  11    71951.03    78163.46   8141.17 o 
  -6   6  11    57015.06    56778.75   6458.17 o 
  -5   6  11   179286.03   162494.19   9300.39 o 
  -4   6  11   540640.75   514645.41  21111.63 o 
  -3   6  11   249369.64   242430.09  11223.25 o 
  -2   6  11    82491.01    77845.05   6816.51 o 
  -1   6  11    28843.36    29208.46   5251.05 o 
   0   6  11     5126.95     4349.62   4347.42 o 
   1   6  11    28711.57    32674.14   4916.45 o 
   2   6  11    87639.64    94996.23   5575.01 o 
   3   6  11   253153.41   244987.52  10903.06 o 
   4   6  11   554770.81   532035.31  20906.14 o 
   5   6  11   176819.80   181901.55   9209.22 o 
   6   6  11    55127.79    50597.35   5339.88 o 
   7   6  11    66847.51    70782.98   6402.52 o 
   8   6  11   137162.47   144842.17  10210.38 o 
   9   6  11    38681.20    39177.91   7256.55 o 
  10   6  11    17416.32    19999.56   6027.70 o 
  11   6  11    96673.66   106694.04   9034.96 o 
  12   6  11    12738.89     8717.25   7143.42 o 
  13   6  11    52363.12    57775.14   8189.70 o 
  14   6  11    59368.64    41657.30   8057.44 o 
  15   6  11    81971.60    72936.49  10221.60 o 
  16   6  11    28847.97    32024.23  11081.87 o 
 -15   7  11    41203.62    38954.01  11266.20 o 
 -14   7  11     3549.26     2512.48   8623.97 o 
 -13   7  11    20649.75    21437.87   7982.58 o 
 -12   7  11   235873.89   249655.09  39063.51 o 
 -11   7  11    42173.20    46537.99   8900.28 o 
 -10   7  11     3612.83      883.51   5956.30 o 
  -9   7  11     1255.28    -3066.58   5231.95 o 
  -8   7  11   194052.33   187836.41  14476.04 o 
  -7   7  11   109515.59   110468.61  15472.48 o 
  -6   7  11    67268.45    60417.15   6632.03 o 
  -5   7  11   149969.73   156407.42   9638.63 o 
  -4   7  11      890.23     1229.14   2976.00 o 
  -3   7  11    78740.80    72822.96   5160.55 o 
  -2   7  11     9032.15     6124.30   2671.89 o 
  -1   7  11   149231.56   136057.63   8739.85 o 
   0   7  11    21548.20    23620.82   4592.22 o 
   1   7  11   143294.83   140480.13   7416.92 o 
   2   7  11    10631.30    11391.83   3246.53 o 
   3   7  11    78862.20    81987.36   5334.13 o 
   4   7  11      501.80     2227.06   2696.82 o 
   5   7  11   151294.02   141040.56   8435.27 o 
   6   7  11    65984.87    68560.31   6093.12 o 
   7   7  11   127170.77   119153.35   8068.68 o 
   8   7  11   197306.92   199856.05  11082.22 o 
   9   7  11     1766.70     5636.38   5359.96 o 
  10   7  11     3459.03     6090.19   5749.04 o 
  11   7  11    45508.12    56848.70   7533.20 o 
  12   7  11   226373.73   231423.86  13658.35 o 
  13   7  11    21385.24    19464.92   7151.22 o 
  14   7  11     3639.74     5079.76   6457.60 o 
  15   7  11    36272.42    44246.63  11420.65 o 
 -15   8  11   156226.83   170307.55  15651.83 o 
 -14   8  11    48403.68    55172.14  10425.79 o 
 -13   8  11    23382.46    15283.26   7578.23 o 
 -12   8  11     4906.84    11977.37   7348.95 o 
 -11   8  11    81573.08   101479.35  11034.39 o 
 -10   8  11    16767.42     9550.07   6516.01 o 
  -9   8  11    23317.15    22038.58   6934.47 o 
  -8   8  11   179124.84   188842.91  19099.98 o 
  -7   8  11   181701.19   170761.86  12171.74 o 
  -6   8  11   144157.34   142176.95  16219.23 o 
  -5   8  11    25148.89    18788.50   3919.45 o 
  -4   8  11    55612.89    65539.33   5310.14 o 
  -3   8  11     9106.33    10326.98   3045.88 o 
  -2   8  11   180311.08   173006.34   9094.60 o 
  -1   8  11   563142.81   552234.38  21672.13 o 
   0   8  11   376726.91   360192.09  15312.15 o 
   1   8  11   541711.88   526392.25  21999.66 o 
   2   8  11   190024.88   204627.34   9404.89 o 
   3   8  11    10429.72    16343.34   3512.71 o 
   4   8  11    55671.03    56296.56   4826.92 o 
   5   8  11    28394.79    30095.20   4946.04 o 
   6   8  11   136057.94   139352.44   9534.91 o 
   7   8  11   179007.17   192780.73  12151.93 o 
   8   8  11   179544.08   185887.38  10883.96 o 
   9   8  11    24885.02    28528.39   6240.62 o 
  10   8  11    15458.42    23181.85   6881.05 o 
  11   8  11    84766.88   106806.88  15570.20 o 
  12   8  11     6744.19     1754.45   6459.87 o 
  13   8  11    24491.68    20344.76   7690.02 o 
  14   8  11    48725.64    43532.55  11343.93 o 
  15   8  11   155109.05   172513.05  24983.51 o 
 -15   9  11    34761.32    52597.68  10506.05 o 
 -14   9  11   363542.06   400509.34  45577.62 o 
 -13   9  11    28690.47    28838.07  11769.80 o 
 -12   9  11    29755.92    47215.36  12264.11 o 
 -11   9  11    45132.05    32401.00   8765.78 o 
 -10   9  11    45828.52    50166.13   8571.41 o 
  -9   9  11    77579.89    82483.14   9640.90 o 
  -8   9  11    12895.11      970.39   5834.86 o 
  -7   9  11   244368.86   238519.70  16624.04 o 
  -6   9  11   113583.38   106795.19   9115.59 o 
  -5   9  11     2702.21     3042.69   3343.37 o 
  -4   9  11       15.07    -2230.41   3555.83 o 
  -3   9  11    40293.70    41014.93   4294.25 o 
  -2   9  11    53992.88    58109.33   4852.76 o 
  -1   9  11   258078.41   248677.28  11559.07 o 
   0   9  11   139866.42   132782.28   7412.23 o 
   1   9  11   261775.22   254071.17  11665.70 o 
   2   9  11    53953.01    59183.10   6204.42 o 
   3   9  11    38462.06    34388.60   4303.48 o 
   4   9  11      194.41    -2436.00   2723.48 o 
   5   9  11     2776.97     1887.64   4528.76 o 
   6   9  11   106867.48   114552.67   8751.93 o 
   7   9  11   228073.19   242169.92  14880.46 o 
   8   9  11    12456.95    22574.44   6014.41 o 
   9   9  11    85475.18    89557.54  11612.20 o 
  10   9  11    46089.56    45351.11   7941.27 o 
  11   9  11    48962.24    47290.55   9008.10 o 
  12   9  11    30718.68    33744.68   7403.68 o 
  13   9  11    31192.34    30591.55  10301.27 o 
  14   9  11   360076.22   351643.56  27578.35 o 
  15   9  11    39705.59    25207.88  12596.45 o 
 -14  10  11    75229.12    90820.52  12114.90 o 
 -13  10  11    82186.05    85207.58  11825.51 o 
 -12  10  11     4426.18     4707.35   7273.17 o 
 -11  10  11    54461.75    62044.34   9686.61 o 
 -10  10  11   128414.37   120616.81  12083.26 o 
  -9  10  11   133561.20   147888.67  12675.93 o 
  -8  10  11    35358.50    29719.99   7061.85 o 
  -7  10  11    99968.16    94635.70   9680.40 o 
  -6  10  11    24653.54    20391.48  10482.37 o 
  -5  10  11    98915.93    93880.95   6764.87 o 
  -4  10  11    86922.16    90595.16   6876.84 o 
  -3  10  11      922.47    -5608.72   3226.43 o 
  -2  10  11    11819.18    15592.83   3772.57 o 
  -1  10  11    85006.81   106957.70   6606.39 o 
   0  10  11    18984.00    21176.60   3996.69 o 
   1  10  11    82594.62    91433.27   6510.25 o 
   2  10  11    14221.15    12872.50   4174.18 o 
   3  10  11     1156.97     3076.05   3406.59 o 
   4  10  11    93133.03    99434.58   6405.13 o 
   5  10  11    95106.98    92753.99   8584.87 o 
   6  10  11    25799.81    24263.63   5708.32 o 
   7  10  11   100660.44   109715.27   8733.90 o 
   8  10  11    34106.84    33430.28   6697.78 o 
   9  10  11   131148.47   155163.08  10766.11 o 
  10  10  11   130759.85   147129.45  10446.76 o 
  11  10  11    56963.43    63773.30   9071.06 o 
  12  10  11     6962.32    11360.42   9449.10 o 
  13  10  11    80505.44    85006.78  12986.10 o 
  14  10  11    73701.79    73372.92  12994.82 o 
 -13  11  11     5550.87    12687.32   8141.01 o 
 -12  11  11     6975.58     5281.67   7234.70 o 
 -11  11  11    83433.83    98539.36  19370.88 o 
 -10  11  11    13069.46    23359.35   7696.91 o 
  -9  11  11    59917.70    56200.68  11262.53 o 
  -8  11  11   118479.13   129027.52  11395.67 o 
  -7  11  11    11172.96     5818.55   5748.37 o 
  -6  11  11    61715.56    52820.73   9059.08 o 
  -5  11  11    60571.79    59409.39   7103.16 o 
  -4  11  11   453908.25   444904.41  20003.34 o 
  -3  11  11    63376.91    65079.72   5792.94 o 
  -2  11  11    10148.62     9425.12   4899.46 o 
  -1  11  11     5694.46     9484.85   4013.14 o 
   0  11  11   211486.17   201630.47  10368.50 o 
   1  11  11    10468.20     7399.56   3946.70 o 
   2  11  11    11576.93    13441.31   4954.01 o 
   3  11  11    61882.77    58087.09   6054.15 o 
   4  11  11   439683.00   401095.09  20421.30 o 
   5  11  11    54665.29    57573.98   6806.78 o 
   6  11  11    60254.13    67600.30   8097.71 o 
   7  11  11    11638.00    16937.95   6163.73 o 
   8  11  11   111588.61   126380.70  10595.14 o 
   9  11  11    57021.67    74687.44   8260.95 o 
  10  11  11    13993.79    10831.87   6766.13 o 
  11  11  11    81019.41    95575.77  10268.96 o 
  12  11  11     5387.82    -4500.71   9287.24 o 
  13  11  11     6946.63     2716.17   9584.00 o 
 -12  12  11   125688.41   128494.47  13588.32 o 
 -11  12  11   142504.56   157680.48  14546.43 o 
 -10  12  11     2321.19    -7816.57   6824.95 o 
  -9  12  11     7565.96     -865.15   6712.16 o 
  -8  12  11    43432.98    49284.82   8133.93 o 
  -7  12  11    89841.30    90296.36   9603.38 o 
  -6  12  11    35692.56    42353.40   6884.36 o 
  -5  12  11   178497.52   176847.47  14379.68 o 
  -4  12  11   129828.16   129563.39   8248.01 o 
  -3  12  11   153922.95   147281.05  12012.32 o 
  -2  12  11   138545.42   145932.81   8822.97 o 
  -1  12  11     5566.24     7302.02   4197.72 o 
   0  12  11     9480.59    12352.31   4405.54 o 
   1  12  11     5906.53     4370.44   4147.47 o 
   2  12  11   130440.73   151195.02  11654.18 o 
   3  12  11   155800.19   157844.36   8965.17 o 
   4  12  11   124827.39   127458.48   9836.45 o 
   5  12  11   168787.70   184692.31  11166.86 o 
   6  12  11    35546.29    39141.71   7722.93 o 
   7  12  11    96183.09   100766.73   9813.93 o 
   8  12  11    45294.90    41945.87   7340.92 o 
   9  12  11     8676.49     6397.59   6575.55 o 
  10  12  11     3322.39     2576.33   6284.86 o 
  11  12  11   137854.92   157017.89  15440.53 o 
  12  12  11   125631.63   111916.64  14238.23 o 
 -12  13  11    47506.37    72791.64  16517.72 o 
 -11  13  11    72896.13    62887.07  24807.74 o 
 -10  13  11    97806.26    93592.26  16317.50 o 
  -9  13  11    44687.26    54644.52  14251.33 o 
  -8  13  11    43612.30    43544.93  13966.41 o 
  -7  13  11    35730.31    44107.91  17020.38 o 
  -6  13  11     5717.94     3416.61   9347.74 o 
  -5  13  11    19338.72    17109.95   9790.63 o 
  -4  13  11    23244.80    17918.05   7981.96 o 
  -3  13  11    84058.71    81834.94   8505.68 o 
  -2  13  11    99654.86    97139.60   9183.34 o 
  -1  13  11   224851.61   209882.53  13267.62 o 
   0  13  11      386.60     4724.18   4404.89 o 
   1  13  11   230273.86   230893.48  11617.45 o 
   2  13  11   104828.20   101201.54   7534.21 o 
   3  13  11    84312.39    93697.80   8503.95 o 
   4  13  11    19581.93    24378.55   6829.50 o 
   5  13  11    19632.38    24510.07   6801.44 o 
   6  13  11     5815.95     5195.80   6073.42 o 
   7  13  11    36822.61    38715.79   7278.29 o 
   8  13  11    43900.79    56618.41   8728.84 o 
   9  13  11    38936.07    39999.28   7446.68 o 
  10  13  11   100038.47   101299.88  14181.92 o 
  11  13  11    78187.98    70034.47  12165.18 o 
  12  13  11    51246.31    46059.39  11950.22 o 
 -10  14  11    10987.75     7384.75  13127.48 o 
  -9  14  11    35049.24    11346.66  12690.05 o 
  -8  14  11    17412.65    18300.98  11892.13 o 
  -7  14  11     1567.19    -2354.68  10560.60 o 
  -6  14  11    62432.89    76298.38  15266.56 o 
  -5  14  11    13766.52    17082.57  10033.09 o 
  -4  14  11    20503.12    12817.17   8163.50 o 
  -3  14  11    17701.72    17174.46   7904.12 o 
  -2  14  11   216974.53   209573.73  12885.45 o 
  -1  14  11   220956.22   210366.95  13104.50 o 
   0  14  11    34555.66    27769.87   6735.99 o 
   1  14  11   226027.86   196516.75  12491.06 o 
   2  14  11   211457.20   189500.41  14511.96 o 
   3  14  11    18590.24    17782.34   9141.68 o 
   4  14  11    23272.73    11794.27   7749.70 o 
   5  14  11    12869.81    16047.30   7787.00 o 
   6  14  11    65972.74    88733.26   9687.23 o 
   7  14  11     1067.75     -179.88   6966.04 o 
   8  14  11    20350.68     9610.12   7369.55 o 
   9  14  11    36715.55    32465.82  10817.26 o 
  10  14  11    10836.01     7499.18   9325.44 o 
  -9  15  11    33787.73    17646.45  14320.02 o 
  -8  15  11    97144.87    99070.45  16649.80 o 
  -7  15  11     2883.38     9557.61  11154.71 o 
  -6  15  11      673.67    16453.44  10693.16 o 
  -5  15  11     1722.42    17104.86   8693.31 o 
  -4  15  11    55059.80    66566.71  10384.93 o 
  -3  15  11    76789.10    83014.40  10654.13 o 
  -2  15  11    36679.38    34960.05   7326.04 o 
  -1  15  11    50480.84    57169.26   8004.84 o 
   0  15  11    19340.08    23869.08   6524.83 o 
   1  15  11    50513.21    45786.49   8907.29 o 
   2  15  11    37544.49    27423.52   8229.45 o 
   3  15  11    82404.03    72617.25  10187.32 o 
   4  15  11    60646.32    67006.85   9770.19 o 
   5  15  11     2004.37     6226.76   7610.77 o 
   6  15  11      686.10       79.47  14805.44 o 
   7  15  11     1901.03     7400.64   7060.85 o 
   8  15  11    98222.72   153422.31  29614.05 o 
   9  15  11    36277.85    35655.63  13480.35 o 
  -8  16  11    81556.95    96231.69  16838.71 o 
  -7  16  11    32397.19    31320.83  15763.13 o 
  -6  16  11     6938.28    -5268.60  10612.44 o 
  -5  16  11    43397.68    43513.32  10284.94 o 
  -4  16  11   184122.95   192003.20  15654.01 o 
  -3  16  11    80025.39    61854.82  10225.35 o 
  -2  16  11     8375.95     5755.84   7391.48 o 
  -1  16  11    47829.12    35958.19   7883.99 o 
   0  16  11     6840.66      830.31   5957.85 o 
   1  16  11    47943.48    51032.84   9434.21 o 
   2  16  11     8277.68    13735.29   8102.11 o 
   3  16  11    83596.19    72974.48  12095.98 o 
   4  16  11   191803.67   177404.38  16351.67 o 
   5  16  11    39421.17    33505.87   8973.26 o 
   6  16  11     6793.26     1459.32   8207.77 o 
   7  16  11    32968.48    19969.87   9912.37 o 
   8  16  11    86607.50   109738.22  16850.40 o 
  -5  17  11    28101.69    33118.99  13489.31 o 
  -4  17  11   193712.53   176741.59  15486.62 o 
  -3  17  11    32483.89    35196.26   8983.77 o 
  -2  17  11     8328.67    13134.75   7601.48 o 
  -1  17  11    32724.46    25172.31   8096.56 o 
   0  17  11    42821.71    47987.86  11093.51 o 
   1  17  11    32980.45    34623.26   8925.65 o 
   2  17  11    10539.48     8387.99   8055.24 o 
   3  17  11    34055.25    25953.57   9153.13 o 
   4  17  11   190244.20   177012.00  14819.87 o 
   5  17  11    31067.26    28630.69   8923.57 o 
  -1  18  11    14960.18    22439.54   9754.00 o 
   0  18  11        0.71    -3145.66   9270.17 o 
   1  18  11    16457.20     2857.92  12377.69 o 
   0   0  12   321473.41   305565.25  17798.14 o 
   1   0  12    99923.88    92919.63   5088.90 o 
   2   0  12    65093.23    60818.93   4159.93 o 
   3   0  12   253557.25   242411.75  10611.11 o 
   4   0  12    79321.34    88037.91   5441.54 o 
   5   0  12    12453.33     7801.05   3611.82 o 
   6   0  12   321731.63   320517.47  13977.71 o 
   7   0  12    28433.84    25073.21   4083.89 o 
   8   0  12    15623.26    20014.34   4043.59 o 
   9   0  12   114233.48   120415.33  10173.69 o 
  10   0  12   135359.78   136159.14   9487.38 o 
  11   0  12      512.61     1292.02   4858.44 o 
  12   0  12     3240.40     1657.95   5481.13 o 
  13   0  12    17663.26    16951.84   6565.80 o 
  14   0  12     2039.23    -1535.32   6911.90 o 
  15   0  12     3483.57     3288.84   7537.91 o 
  16   0  12    72414.53    74776.54  10793.23 o 
  17   0  12   291645.69   279438.84  19455.90 o 
 -17   1  12     4968.82    -2194.08   7645.29 o 
 -16   1  12    65066.31    58092.27  10045.75 o 
 -15   1  12   140078.94   124072.30  13119.59 o 
 -14   1  12    39989.91    35488.37  10835.08 o 
 -13   1  12   123799.04   123222.05  10203.64 o 
 -12   1  12     5494.41    -4856.30   5655.60 o 
 -11   1  12     1810.00     4732.53   6365.76 o 
 -10   1  12    88161.65    79774.83   8743.13 o 
  -9   1  12    59839.81    61521.34   6679.41 o 
  -8   1  12    43027.80    52111.29   7504.59 o 
  -7   1  12   140007.42   135909.05   7722.07 o 
  -6   1  12   236683.70   220925.58  10871.34 o 
  -5   1  12   306362.88   290830.03  13186.36 o 
  -4   1  12   219223.09   207705.39   9540.46 o 
  -3   1  12   228543.06   237875.69  10103.49 o 
  -2   1  12    28120.76    36257.38   3285.18 o 
  -1   1  12   104116.73   101298.20   5558.65 o 
   0   1  12   136369.08   132140.36   6469.97 o 
   1   1  12   113522.50   113844.27   5635.05 o 
   2   1  12    23988.91    27360.19   3198.10 o 
   3   1  12   229225.23   217111.09   9912.20 o 
   4   1  12   215382.23   200526.09   9333.89 o 
   5   1  12   295191.97   303412.19  13038.29 o 
   6   1  12   240430.63   243656.41  10707.63 o 
   7   1  12   132929.47   127160.48   7309.15 o 
   8   1  12    44238.34    48584.09   4807.71 o 
   9   1  12    52626.93    52117.83   5227.22 o 
  10   1  12    84497.03    91733.86   6015.56 o 
  11   1  12     1569.58     1740.78   3993.57 o 
  12   1  12     5430.64     7447.01   6419.34 o 
  13   1  12   119330.49   128625.73  10759.78 o 
  14   1  12    39709.70    43102.66   8007.34 o 
  15   1  12   141261.47   135950.33  12579.89 o 
  16   1  12    65571.07    70864.93  10603.51 o 
  17   1  12     5015.53     2318.85   8109.10 o 
 -17   2  12    52698.02    34295.18   9756.85 o 
 -16   2  12    92806.03    89223.09  14415.68 o 
 -15   2  12    35800.25    29746.23  12157.44 o 
 -14   2  12    10959.79    11742.17   6558.30 o 
 -13   2  12    21533.86    17574.53   6527.07 o 
 -12   2  12    38156.57    54607.18   9103.65 o 
 -11   2  12   131432.16   144337.69  11876.27 o 
 -10   2  12    28997.00    26099.99   6973.60 o 
  -9   2  12    11994.56     4616.82   5597.21 o 
  -8   2  12   242735.88   256395.69  14793.30 o 
  -7   2  12   685383.44   663113.44  26489.76 o 
  -6   2  12    56543.84    63003.27   5397.47 o 
  -5   2  12    67665.88    67347.91   5570.23 o 
  -4   2  12    27957.80    24263.07   4749.25 o 
  -3   2  12     2140.79     1346.06   2520.01 o 
  -2   2  12   139889.84   133612.11   6809.54 o 
  -1   2  12   182739.22   169437.19   7948.29 o 
   0   2  12    13720.24    18290.56   2700.83 o 
   1   2  12   175869.08   181580.73   8050.42 o 
   2   2  12   142031.06   147243.80   6857.23 o 
   3   2  12     2149.40      985.30   2699.19 o 
   4   2  12    24088.40    21173.38   3379.40 o 
   5   2  12    66491.65    73368.48   5069.25 o 
   6   2  12    59596.82    62699.88   4728.97 o 
   7   2  12   683247.19   653642.81  25797.16 o 
   8   2  12   243676.92   238044.48  10510.34 o 
   9   2  12     8903.27     8863.19   4185.46 o 
  10   2  12    21959.29    17843.65   3824.89 o 
  11   2  12   133873.20   134086.36   9215.43 o 
  12   2  12    39759.53    38300.96   6111.15 o 
  13   2  12    19712.99    13051.20   7183.07 o 
  14   2  12     8137.66     1923.06   7075.94 o 
  15   2  12    37162.99    37705.79   8477.03 o 
  16   2  12    98556.67    88655.23  12410.73 o 
  17   2  12    49755.22    53862.02  10386.23 o 
 -16   3  12    42269.58    42292.89   8959.49 o 
 -15   3  12    94871.76    78995.44  10340.46 o 
 -14   3  12    85657.46    82080.48  10065.56 o 
 -13   3  12     3012.59     4681.22   9189.19 o 
 -12   3  12    41522.98    41354.80  10582.10 o 
 -11   3  12    85039.31    88216.85  12187.94 o 
 -10   3  12    96324.51    95902.91  15447.07 o 
  -9   3  12    15163.72    16761.59   8062.17 o 
  -8   3  12   236551.27   246292.03  17509.67 o 
  -7   3  12    27206.96    25945.46   7198.48 o 
  -6   3  12   119535.69   106395.97   8020.78 o 
  -5   3  12   218020.70   209754.44  10244.38 o 
  -4   3  12    78087.67    83893.70   5763.45 o 
  -3   3  12    56970.32    56077.54   4457.84 o 
  -2   3  12   148252.97   141297.81   9004.65 o 
  -1   3  12    91241.18    88926.41   6051.94 o 
   0   3  12    57247.97    58186.16   4929.02 o 
   1   3  12    75037.72    77039.21   5667.04 o 
   2   3  12   155537.13   148007.19   6904.33 o 
   3   3  12    55237.69    58715.77   4185.69 o 
   4   3  12    73265.16    73999.45   5060.92 o 
   5   3  12   214047.59   201635.41   9398.56 o 
   6   3  12   109028.44   105547.80   5965.89 o 
   7   3  12    28892.54    30019.20   3245.41 o 
   8   3  12   244881.11   235855.14   9169.13 o 
   9   3  12    13877.36    13527.11   2997.47 o 
  10   3  12    98201.02    96464.55   6332.27 o 
  11   3  12    85459.97    78667.11   7309.99 o 
  12   3  12    44913.48    46101.54   6804.47 o 
  13   3  12     1875.95    -5451.26   6062.09 o 
  14   3  12    83780.44    68257.03   9834.49 o 
  15   3  12   100015.16    92644.84  10233.44 o 
  16   3  12    46511.94    46425.44   9194.25 o 
 -16   4  12     1103.64     5533.56   8000.42 o 
 -15   4  12    82517.67   105305.55  18057.19 o 
 -14   4  12    57601.98    45701.45   9076.94 o 
 -13   4  12    58663.43    55903.91  12071.91 o 
 -12   4  12    40619.07    50717.47  11584.35 o 
 -11   4  12   102557.16    79189.81  12724.30 o 
 -10   4  12    19259.90    10462.54  10212.80 o 
  -9   4  12   155449.34   141629.91  19423.72 o 
  -8   4  12   145827.80   159653.02  13109.92 o 
  -7   4  12   412729.59   360828.66  24742.12 o 
  -6   4  12   304330.38   269342.97  16282.95 o 
  -5   4  12   305523.69   314323.75  17001.22 o 
  -4   4  12    21347.48    17940.28   9198.21 o 
  -3   4  12   119686.28   116029.83   6664.47 o 
  -2   4  12    48481.85    49096.63   3932.16 o 
  -1   4  12   168058.33   155367.28   9253.79 o 
   0   4  12    10895.54    15885.09   3856.74 o 
   1   4  12   181123.44   183784.83   9312.55 o 
   2   4  12    46575.32    48769.33   4769.14 o 
   3   4  12   112167.01   105339.78   6991.39 o 
   4   4  12    18284.99    13508.40   3098.16 o 
   5   4  12   297605.66   290967.19  10926.30 o 
   6   4  12   303524.88   283783.56  10498.46 o 
   7   4  12   415525.81   397356.81  13389.86 o 
   8   4  12   133887.16   118941.84   6482.11 o 
   9   4  12   147902.88   140937.30   7250.40 o 
  10   4  12    15154.16    15542.80   4889.50 o 
  11   4  12   101192.33    97895.09   7683.37 o 
  12   4  12    41037.95    40420.14   6742.12 o 
  13   4  12    53226.41    51158.26   7324.24 o 
  14   4  12    58742.27    46622.68  12099.66 o 
  15   4  12    87113.12    96480.34   9789.58 o 
  16   4  12     1160.04    -3742.21   7361.42 o 
 -16   5  12    24814.30    13063.30   9191.75 o 
 -15   5  12    13596.92    14449.99   6736.54 o 
 -14   5  12     1952.87    11671.17  10322.21 o 
 -13   5  12    65929.85    57954.41  16367.61 o 
 -12   5  12    53055.76    53180.56  12245.54 o 
 -11   5  12    35032.96     8156.10   9784.49 o 
 -10   5  12   153129.75   130823.09  14774.23 o 
  -9   5  12    12664.29     -182.88   7890.61 o 
  -8   5  12   119379.32   120386.62  12474.04 o 
  -7   5  12    50583.54    43490.68   8631.85 o 
  -6   5  12    10110.47     9771.20   4170.06 o 
  -5   5  12   567025.81   548108.50  24017.31 o 
  -4   5  12    57120.03    59848.84   5176.54 o 
  -3   5  12   103758.20    97799.10   6477.37 o 
  -2   5  12    52068.82    56069.94   6517.52 o 
  -1   5  12    38291.59    38020.10   5788.57 o 
   0   5  12    50930.06    54710.03   6049.76 o 
   1   5  12    42042.91    36286.22   4693.18 o 
   2   5  12    52711.18    57924.13   5107.00 o 
   3   5  12   102506.89   104768.59   5806.68 o 
   4   5  12    54408.23    62788.20   4705.95 o 
   5   5  12   567211.31   533502.19  21541.95 o 
   6   5  12    10534.90     8766.24   3049.25 o 
   7   5  12    58132.86    57123.64   5582.39 o 
   8   5  12   116858.85   120767.80   7339.58 o 
   9   5  12    13210.01     8602.54   4750.55 o 
  10   5  12   165412.78   163940.44   9197.92 o 
  11   5  12    34498.58    30686.02   5969.82 o 
  12   5  12    53611.10    49323.55   6912.75 o 
  13   5  12    64940.51    63494.60   7518.38 o 
  14   5  12     2113.95      173.25   6725.99 o 
  15   5  12    15259.57    13767.99  10486.07 o 
  16   5  12    27328.42    31535.87   9008.30 o 
 -16   6  12   109682.09   115604.66  12933.57 o 
 -15   6  12   103811.34    94233.63   9865.89 o 
 -14   6  12     3926.24   -10333.75   6618.43 o 
 -13   6  12    38965.21    37707.46   9071.22 o 
 -12   6  12    13167.34     8578.87   6923.81 o 
 -11   6  12    13477.30    21828.03   6974.71 o 
 -10   6  12    50755.45    65628.88   8355.17 o 
  -9   6  12    99497.94    99341.02  12434.26 o 
  -8   6  12    14507.65    14724.43   5721.38 o 
  -7   6  12    25512.04    24240.94   5460.47 o 
  -6   6  12   147285.52   139393.50   9943.31 o 
  -5   6  12   220906.58   206050.53  10180.99 o 
  -4   6  12   551456.56   512692.28  20900.63 o 
  -3   6  12   122844.73   116212.31   6698.30 o 
  -2   6  12     5816.04     7822.35   4356.74 o 
  -1   6  12    75576.60    77267.77   6444.36 o 
   0   6  12   266141.31   255635.53  12831.33 o 
   1   6  12    74430.18    79035.31   6456.60 o 
   2   6  12     4687.39     7296.21   2644.72 o 
   3   6  12   130192.30   126614.42   6691.28 o 
   4   6  12   540492.13   521291.72  20796.77 o 
   5   6  12   210375.86   212162.19   9910.46 o 
   6   6  12   150355.80   143751.66   8393.72 o 
   7   6  12    27592.80    34804.09   5088.12 o 
   8   6  12    12905.64    14273.59   5070.07 o 
   9   6  12    93594.05    87512.40   7899.96 o 
  10   6  12    46321.49    30247.71   6706.03 o 
  11   6  12    13206.05     6414.74   6318.63 o 
  12   6  12    13240.88     4877.77   6387.70 o 
  13   6  12    38493.59    33297.29   7620.41 o 
  14   6  12     4304.96     8119.53   9147.62 o 
  15   6  12   105640.47   103172.95  11298.63 o 
  16   6  12   106579.48    96628.47  14241.82 o 
 -15   7  12    76388.63    72842.15  10865.94 o 
 -14   7  12    48310.23    33214.46   8642.72 o 
 -13   7  12    44417.42    53296.80  12664.81 o 
 -12   7  12    50854.54    50689.91  11371.79 o 
 -11   7  12    48305.53    40463.91   8167.73 o 
 -10   7  12    34170.89    24432.51   8723.78 o 
  -9   7  12    43749.39    59686.13   7886.61 o 
  -8   7  12   121125.16   114193.97  11432.75 o 
  -7   7  12   162724.38   152142.28  11217.09 o 
  -6   7  12    98582.30    94013.79   8062.30 o 
  -5   7  12   144721.75   128587.08   8169.52 o 
  -4   7  12    70264.52    69626.63   5437.20 o 
  -3   7  12    78763.34    79955.52   5502.24 o 
  -2   7  12   171307.53   160971.63  14863.43 o 
  -1   7  12   128921.66   114265.84   8022.21 o 
   0   7  12      357.07     2109.96   3885.70 o 
   1   7  12   134995.03   129548.24   8054.99 o 
   2   7  12   173894.64   170504.28   8231.11 o 
   3   7  12    82972.20    92599.98   5615.85 o 
   4   7  12    68830.82    75057.53   5137.75 o 
   5   7  12   152420.41   157339.08   8978.60 o 
   6   7  12   100813.17    95810.43   7053.07 o 
   7   7  12   169517.89   171714.70   9792.77 o 
   8   7  12   115035.66   121309.94   8674.69 o 
   9   7  12    44269.12    43748.53   6830.04 o 
  10   7  12    36996.64    39379.36   7101.34 o 
  11   7  12    47660.62    36589.47   9231.81 o 
  12   7  12    49402.51    39548.82   7640.23 o 
  13   7  12    45726.50    34415.82   7879.01 o 
  14   7  12    47913.72    35280.22  10599.67 o 
  15   7  12    79269.96    85056.21  13180.87 o 
 -15   8  12    43427.28    36519.61  10729.62 o 
 -14   8  12   160540.78   160784.11  14645.34 o 
 -13   8  12     1243.16    -6538.02   9618.51 o 
 -12   8  12    38372.29    39401.40   8972.15 o 
 -11   8  12    14711.05    16503.46  11110.64 o 
 -10   8  12     2812.67    -3752.46   5636.92 o 
  -9   8  12     3225.35    -5936.08   5516.91 o 
  -8   8  12    89720.79    72988.81   8556.23 o 
  -7   8  12   275385.56   260357.31  15830.26 o 
  -6   8  12   129604.08   121754.23   9745.77 o 
  -5   8  12    25956.67    22923.60   4689.32 o 
  -4   8  12    11483.94    19571.16   4380.18 o 
  -3   8  12   237800.94   220593.53  10793.49 o 
  -2   8  12    39059.75    43905.12   6015.17 o 
  -1   8  12   174345.78   147688.41  10079.73 o 
   0   8  12     4387.66    -4978.48   4346.20 o 
   1   8  12   182367.23   187514.42   9890.94 o 
   2   8  12    39536.11    44296.54   4421.96 o 
   3   8  12   247536.00   239188.81  10829.47 o 
   4   8  12    12466.75    14282.22   3452.01 o 
   5   8  12    22082.94    31471.05   5284.23 o 
   6   8  12   138564.97   140335.30  10084.25 o 
   7   8  12   270164.03   257460.02  13232.51 o 
   8   8  12    81792.80    87324.91   7767.70 o 
   9   8  12     2861.97     5816.39   5726.54 o 
  10   8  12     3867.38      962.59   6252.74 o 
  11   8  12    12534.25    10831.49   6724.87 o 
  12   8  12    35493.73    46453.66   7794.93 o 
  13   8  12      868.71     2214.09   6716.40 o 
  14   8  12   159603.50   151211.69  12952.13 o 
  15   8  12    38500.15    17002.34  13510.89 o 
 -14   9  12    23680.88     8708.82  10341.52 o 
 -13   9  12   118974.91   149921.48  14003.73 o 
 -12   9  12    19994.04    33487.78  10005.01 o 
 -11   9  12    40404.27    31705.61   9051.71 o 
 -10   9  12    15149.12     8954.87   6384.98 o 
  -9   9  12    95165.95   100741.70  12291.89 o 
  -8   9  12    78128.32    81683.66  12483.89 o 
  -7   9  12   186088.45   178600.05  16766.62 o 
  -6   9  12   131878.72   120881.50   9961.63 o 
  -5   9  12   130107.73   132659.84   8237.19 o 
  -4   9  12   115142.16   111424.22   7121.72 o 
  -3   9  12    29696.41    31014.22   4565.87 o 
  -2   9  12   175584.48   178602.03   9122.12 o 
  -1   9  12    44168.26    49316.69   4584.68 o 
   0   9  12     1879.44    -2476.47   4673.29 o 
   1   9  12    45040.38    55444.30   5728.07 o 
   2   9  12   169835.45   177412.83   9880.70 o 
   3   9  12    30277.60    34427.40   4695.96 o 
   4   9  12   117888.61   122952.30   9079.35 o 
   5   9  12   130182.03   131863.98   9188.42 o 
   6   9  12   135204.33   133451.28   8885.53 o 
   7   9  12   192426.91   188515.41  11005.91 o 
   8   9  12    80998.80    93250.34   8385.17 o 
   9   9  12    95408.07   103370.72   9049.33 o 
  10   9  12    12324.06    11047.24   6590.95 o 
  11   9  12    41120.44    44187.21   7734.63 o 
  12   9  12    19052.70    37698.61   7676.75 o 
  13   9  12   115579.70   143456.91  12240.60 o 
  14   9  12    21357.41    34290.25  10979.35 o 
 -14  10  12    39603.04    44735.43  23556.26 o 
 -13  10  12   115034.95   119747.26  26800.53 o 
 -12  10  12    61659.73    80971.51  10862.07 o 
 -11  10  12     6379.52    -7961.79   6999.39 o 
 -10  10  12    43516.02    54215.88   8988.12 o 
  -9  10  12    90289.66    84110.08  17347.75 o 
  -8  10  12    54657.83    59524.25   8169.97 o 
  -7  10  12     2323.76     -270.36   5254.31 o 
  -6  10  12   246489.28   239987.14  15001.21 o 
  -5  10  12    47077.95    41591.59   7567.38 o 
  -4  10  12    70644.48    69162.35   8948.37 o 
  -3  10  12   117857.58   113038.64   7307.69 o 
  -2  10  12    29914.75    37724.34   4451.65 o 
  -1  10  12    29514.97    28567.93   4799.97 o 
   0  10  12    73036.39    78381.28   7660.31 o 
   1  10  12    25583.85    26265.67   4416.00 o 
   2  10  12    31690.90    31243.84   4679.72 o 
   3  10  12   116226.96   120801.98   7471.52 o 
   4  10  12    68268.66    76721.92   7274.83 o 
   5  10  12    49430.55    53281.14   6842.79 o 
   6  10  12   240618.67   236070.20  12874.41 o 
   7  10  12     2233.10    -1318.04   5344.30 o 
   8  10  12    55737.11    54927.60   7590.57 o 
   9  10  12    95582.26    90605.51   9167.25 o 
  10  10  12    45698.07    54885.34   8177.72 o 
  11  10  12     6937.11     3460.52   6636.41 o 
  12  10  12    60722.82    60619.48  11031.74 o 
  13  10  12   102147.84   109211.15  13960.02 o 
  14  10  12    39883.26    44773.61  11507.86 o 
 -13  11  12     8638.04    14854.44   8154.38 o 
 -12  11  12     5186.76     3268.37  10470.60 o 
 -11  11  12    14175.08     3357.80   9708.82 o 
 -10  11  12    54198.72    52682.58   9334.98 o 
  -9  11  12    21828.46    18608.37   7418.82 o 
  -8  11  12    70024.00    75387.90   9232.19 o 
  -7  11  12    13692.39    11535.64   6899.77 o 
  -6  11  12    19024.85    16288.96   5673.27 o 
  -5  11  12    99898.13    92767.25   8519.28 o 
  -4  11  12   202952.44   189374.50  10257.35 o 
  -3  11  12   302200.19   268985.31  13588.68 o 
  -2  11  12    29753.21    27910.51   4527.59 o 
  -1  11  12     1020.74      439.13   3607.15 o 
   0  11  12    13719.10    13850.04   4225.50 o 
   1  11  12     1587.81     1491.20   4055.87 o 
   2  11  12    33361.42    36452.73   4991.51 o 
   3  11  12   300863.44   318025.84  13932.57 o 
   4  11  12   202978.95   210463.50  12188.74 o 
   5  11  12    97444.16    93984.88   8702.21 o 
   6  11  12    20281.51    21866.42   6125.39 o 
   7  11  12    13226.32     9626.73   5974.06 o 
   8  11  12    73340.45    79849.93  10651.92 o 
   9  11  12    19186.60    21726.15   6959.35 o 
  10  11  12    60570.12    78490.24   8813.38 o 
  11  11  12    14692.47    12579.12   6998.85 o 
  12  11  12     4273.59     4376.59   9621.99 o 
  13  11  12     7918.95     9742.41  10137.76 o 
 -12  12  12    17243.42    21326.22  13624.83 o 
 -11  12  12    34040.48    47674.41  13996.06 o 
 -10  12  12     9902.73     7167.18  11542.44 o 
  -9  12  12     4898.34   -13749.82  10380.06 o 
  -8  12  12     6549.93    16410.50  11234.70 o 
  -7  12  12       76.17    -5102.29   9734.35 o 
  -6  12  12    49159.37    62433.63  12144.40 o 
  -5  12  12    63909.33    63525.54   9977.50 o 
  -4  12  12   229591.47   217645.86  15863.15 o 
  -3  12  12    74899.62    78171.58  10367.67 o 
  -2  12  12     8048.62    -1609.24   5618.60 o 
  -1  12  12    55480.09    52784.46   7284.06 o 
   0  12  12    74652.45    62033.06   7430.25 o 
   1  12  12    56139.25    59825.93   7713.51 o 
   2  12  12     6784.76     4954.36   4264.02 o 
   3  12  12    72550.54    75119.26   7815.03 o 
   4  12  12   228172.64   234490.50  13849.48 o 
   5  12  12    60449.48    66708.41   7976.46 o 
   6  12  12    47314.98    47033.51   7840.23 o 
   7  12  12       21.47    -3255.30   5813.59 o 
   8  12  12     6566.94     6814.25   6356.63 o 
   9  12  12     7889.59     4600.72   6645.59 o 
  10  12  12     8425.00     3645.13   6634.40 o 
  11  12  12    36747.66    41957.30  11202.05 o 
  12  12  12    15061.08    11372.30  10955.18 o 
 -11  13  12   119889.33    98448.70  17452.27 o 
 -10  13  12    70190.57    80867.40  15864.22 o 
  -9  13  12    17027.62    26713.97  12720.32 o 
  -8  13  12    49358.68    50433.73  13594.40 o 
  -7  13  12   195874.98   200849.98  19517.53 o 
  -6  13  12    61394.27    38135.20  11725.14 o 
  -5  13  12    48305.71    42947.38   9568.32 o 
  -4  13  12    25395.06    19059.88   8234.53 o 
  -3  13  12    30665.04    29070.00   6802.91 o 
  -2  13  12    42716.03    37185.73   7173.76 o 
  -1  13  12   163395.75   154784.58  11220.66 o 
   0  13  12   155434.88   153355.59  10909.93 o 
   1  13  12   152905.22   166195.09  11097.06 o 
   2  13  12    41066.50    36883.86   6320.53 o 
   3  13  12    32942.99    34700.89   8241.70 o 
   4  13  12    25076.97    28700.22   8104.56 o 
   5  13  12    49512.26    48130.00   9213.65 o 
   6  13  12    58696.68    57559.35   9395.48 o 
   7  13  12   191427.64   192907.16  14362.03 o 
   8  13  12    45446.44    51468.51   8188.87 o 
   9  13  12    16822.82    17462.92   8590.46 o 
  10  13  12    74729.43    90074.20  10689.50 o 
  11  13  12   114558.52   112849.68  18017.77 o 
 -10  14  12     1180.89    -4245.57  11777.46 o 
  -9  14  12    97341.21   102175.55  17878.54 o 
  -8  14  12    11007.15    14429.63  11331.11 o 
  -7  14  12   100262.20   102381.71  15230.71 o 
  -6  14  12   147892.16   144416.38  19233.81 o 
  -5  14  12    19652.87    25047.54   9847.68 o 
  -4  14  12     8286.31    -4154.51   7648.05 o 
  -3  14  12   131967.47   135433.53  14055.75 o 
  -2  14  12    42438.33    23850.70  10041.87 o 
  -1  14  12    51302.80    52619.70   7586.51 o 
   0  14  12    44817.10    51251.20   7634.99 o 
   1  14  12    51246.13    45788.79   7164.29 o 
   2  14  12    43282.30    48842.55  10915.54 o 
   3  14  12   138552.58   126406.98  11868.17 o 
   4  14  12    10056.63     4034.01   7071.21 o 
   5  14  12    22858.29    23810.56   8067.93 o 
   6  14  12   144336.42   159461.36  13436.85 o 
   7  14  12   103046.68    98793.31  12337.41 o 
   8  14  12    10381.33     4945.81   7398.59 o 
   9  14  12   100629.54    99747.47  12888.62 o 
  10  14  12     1014.01    18266.99  13124.06 o 
  -9  15  12   119262.73   111597.69  24245.31 o 
  -8  15  12   105435.38    85091.53  16034.50 o 
  -7  15  12    42154.72    46004.74  14599.87 o 
  -6  15  12    75844.73    69074.36  13559.12 o 
  -5  15  12     2479.03    12890.51   8676.40 o 
  -4  15  12    40583.20    53278.11   9855.08 o 
  -3  15  12    16257.43    25439.48   8387.99 o 
  -2  15  12     8366.73     1815.52   7120.26 o 
  -1  15  12    17932.12    22062.32   6900.83 o 
   0  15  12    40573.58    28705.78   7097.71 o 
   1  15  12    16429.17    18925.31   7928.38 o 
   2  15  12     8529.93     1836.52   7441.83 o 
   3  15  12    17551.25      -30.88   7361.62 o 
   4  15  12    36518.93    38575.73   9236.78 o 
   5  15  12     4089.54    -8864.25  12271.86 o 
   6  15  12    73664.11    76760.90  10653.05 o 
   7  15  12    42750.64    53615.03   9881.22 o 
   8  15  12   107717.32   107214.91  20115.23 o 
   9  15  12   115194.35   122665.05  17482.88 o 
  -7  16  12    15678.94    15927.38  10207.92 o 
  -6  16  12     5963.45     7792.42   9018.31 o 
  -5  16  12     6107.20    14034.56   9428.31 o 
  -4  16  12   102392.30   107367.01  12367.79 o 
  -3  16  12   163942.27   160260.45  13990.30 o 
  -2  16  12    43516.99    41180.35   8782.28 o 
  -1  16  12    23423.03    18827.05   6801.49 o 
   0  16  12    32051.24    22573.89   9109.96 o 
   1  16  12    21158.54    13870.20   8153.11 o 
   2  16  12    41973.53    33224.59   8864.71 o 
   3  16  12   163330.77   151814.27  23201.41 o 
   4  16  12    97167.83   103837.59  11761.95 o 
   5  16  12     5870.33     4637.93   8330.65 o 
   6  16  12     5204.67    -3731.48   8274.44 o 
   7  16  12    13653.52    31979.49  15428.04 o 
  -5  17  12    44015.92    54772.15  11302.95 o 
  -4  17  12    90794.00    74621.09  11613.69 o 
  -3  17  12    62472.75    48070.71  10055.44 o 
  -2  17  12     9464.00     6043.76   7553.09 o 
  -1  17  12    38818.23    57824.95  11079.27 o 
   0  17  12     7036.63     7889.20   8032.65 o 
   1  17  12    40146.52    27870.60   8887.40 o 
   2  17  12    11165.92    11176.79   8455.04 o 
   3  17  12    57366.09    58466.59  10299.26 o 
   4  17  12    87302.02    85620.19  11063.38 o 
   5  17  12    38974.40    11625.54  12395.39 o 
   1   0  13    77277.40    91671.38   5170.32 o 
   2   0  13   701938.94   699124.81  26846.92 o 
   3   0  13    13395.70    14649.54   3150.21 o 
   4   0  13    58440.66    58888.86   4899.96 o 
   5   0  13   222063.92   217075.47  10243.41 o 
   6   0  13   195986.03   198551.63   9751.90 o 
   7   0  13     7262.25     8011.67   3618.12 o 
   8   0  13    21385.77    25341.21   4386.07 o 
   9   0  13    74972.86    74284.27   6308.38 o 
  10   0  13     1264.50    -5909.29   4151.05 o 
  11   0  13   131303.83   121501.04  12310.78 o 
  12   0  13    45626.96    61313.26   6544.55 o 
  13   0  13    96448.62    97352.20  11643.67 o 
  14   0  13    16594.96    33295.18   8491.05 o 
  15   0  13     8411.18      358.81   7431.77 o 
  16   0  13    14912.49    15877.86   8369.19 o 
 -16   1  13    77880.13    80151.02  10929.07 o 
 -15   1  13   124364.19    93194.63  11389.01 o 
 -14   1  13    40038.76    35993.18   8421.26 o 
 -13   1  13    52371.97    49027.41   8183.96 o 
 -12   1  13    28072.94    20920.47   6749.65 o 
 -11   1  13     7503.69    14459.98   6925.33 o 
 -10   1  13   135727.36   129846.40   9497.80 o 
  -9   1  13    42474.69    42393.77   5548.36 o 
  -8   1  13    13597.27    13347.57   4277.56 o 
  -7   1  13    78779.05    66031.87   5702.02 o 
  -6   1  13   266992.25   270237.50  12220.65 o 
  -5   1  13   472109.38   465316.53  18682.25 o 
  -4   1  13   385459.53   374015.19  16115.83 o 
  -3   1  13   562662.88   554644.69  21732.11 o 
  -2   1  13    11864.70    10609.03   2754.58 o 
  -1   1  13    37835.95    47417.13   7307.43 o 
   0   1  13    46651.75    55553.65   3989.45 o 
   1   1  13    36776.47    40850.65   3623.25 o 
   2   1  13    13429.22    16524.58   2988.24 o 
   3   1  13   562222.56   549428.94  21647.57 o 
   4   1  13   401802.63   397699.00  16094.18 o 
   5   1  13   455604.69   440502.53  18489.62 o 
   6   1  13   276266.03   263721.53  11952.97 o 
   7   1  13    77976.08    78064.50   5482.60 o 
   8   1  13    14072.09    16178.72   4672.25 o 
   9   1  13    40031.74    46265.47   5149.48 o 
  10   1  13   142147.38   139718.63   7917.05 o 
  11   1  13     7911.40     5989.07   4410.04 o 
  12   1  13    27516.16    34643.64   6323.72 o 
  13   1  13    54420.46    38406.81   7936.02 o 
  14   1  13    38808.21    45576.72   8256.83 o 
  15   1  13   118151.51   118036.14  12106.66 o 
  16   1  13    77562.98    76144.67  11541.94 o 
 -16   2  13   141642.28   142586.72  13257.87 o 
 -15   2  13   310037.72   280720.44  25521.37 o 
 -14   2  13    48296.01    38691.83   7529.07 o 
 -13   2  13    44792.12    40583.21   7413.66 o 
 -12   2  13    29380.88    21806.50   7900.71 o 
 -11   2  13    51465.80    48845.15   8313.86 o 
 -10   2  13     7167.27    -1987.25   8981.40 o 
  -9   2  13     1939.69     1640.83   5626.43 o 
  -8   2  13    38690.98    35888.54   5319.75 o 
  -7   2  13   211320.36   214775.86  10695.30 o 
  -6   2  13    50867.18    59819.63   5342.51 o 
  -5   2  13   174312.19   169284.11   8858.13 o 
  -4   2  13    40280.75    40170.52   4454.62 o 
  -3   2  13    51783.70    53447.99   4360.22 o 
  -2   2  13    94591.98    89569.40   5436.39 o 
  -1   2  13    23456.18    28539.65   3151.88 o 
   0   2  13   132988.39   133148.36   6520.72 o 
   1   2  13    28203.00    28844.59   3259.57 o 
   2   2  13    97927.29    99353.13   5529.08 o 
   3   2  13    47731.86    47353.09   4281.81 o 
   4   2  13    36935.49    35897.75   4575.52 o 
   5   2  13   178314.11   178268.88   8579.96 o 
   6   2  13    53875.38    54234.80   4734.96 o 
   7   2  13   211540.25   207142.34   9991.51 o 
   8   2  13    38226.11    42800.40   5387.27 o 
   9   2  13     2265.45     1486.10   4416.05 o 
  10   2  13     8461.26     4356.85   3601.05 o 
  11   2  13    47401.63    35526.47   5848.60 o 
  12   2  13    29109.55    17260.67   6706.30 o 
  13   2  13    43608.50    34690.29   8015.52 o 
  14   2  13    50400.01    38338.82   8378.74 o 
  15   2  13   311638.38   293839.03  17270.76 o 
  16   2  13   143116.80   137002.55  13677.31 o 
 -16   3  13   237101.70   245851.20  34617.82 o 
 -15   3  13     5236.43     6363.26   8800.96 o 
 -14   3  13    14469.05    14629.22   6978.62 o 
 -13   3  13    32330.29    36760.69  10699.00 o 
 -12   3  13     8315.57    15740.43  12604.09 o 
 -11   3  13    33501.61    27254.89   9711.42 o 
 -10   3  13    57858.88    58617.09  10326.60 o 
  -9   3  13    22898.88    25001.65   8379.28 o 
  -8   3  13   443665.28   407417.91  26151.13 o 
  -7   3  13   353568.81   343539.75  16844.96 o 
  -6   3  13    11080.42    10978.21   3877.23 o 
  -5   3  13    44085.89    50842.43   4944.79 o 
  -4   3  13    11163.57     9628.58   4214.87 o 
  -3   3  13   141737.66   145676.50   7706.83 o 
  -2   3  13   131342.63   135531.44   8476.72 o 
  -1   3  13    65976.45    64753.11   5449.46 o 
   0   3  13    65851.96    73614.74   5717.35 o 
   1   3  13    63361.62    58130.40   5256.89 o 
   2   3  13   132182.23   132848.09   6741.15 o 
   3   3  13   139427.70   141279.67   7341.54 o 
   4   3  13    11061.38    11713.65   4099.43 o 
   5   3  13    47415.36    50648.66   4270.85 o 
   6   3  13    11208.23    14285.10   3112.96 o 
   7   3  13   354314.44   349654.38  14631.31 o 
   8   3  13   437571.53   415564.28  16139.01 o 
   9   3  13    24087.59    29620.20   5065.08 o 
  10   3  13    55282.88    50913.25   5591.90 o 
  11   3  13    34755.21    22897.60   6456.69 o 
  12   3  13     9432.58     4251.24   6333.76 o 
  13   3  13    33238.98    23570.00   7120.18 o 
  14   3  13    14082.31    15070.50   7505.57 o 
  15   3  13     4422.02     1222.16   8009.00 o 
  16   3  13   228571.78   214028.73  15250.29 o 
 -16   4  13     5195.75    19093.48   7935.02 o 
 -15   4  13   146287.56   121807.65  12293.39 o 
 -14   4  13   122359.14   118709.74  15007.85 o 
 -13   4  13    45806.38    40300.89  11440.80 o 
 -12   4  13     5231.89    12767.50   9873.69 o 
 -11   4  13    21849.56    21608.32  10147.48 o 
 -10   4  13   117735.07   119089.83  16766.52 o 
  -9   4  13   280961.00   262420.19  23707.27 o 
  -8   4  13     1400.85     1449.01   6861.15 o 
  -7   4  13    76418.59    77072.88   8373.82 o 
  -6   4  13   514091.25   512371.94  26305.04 o 
  -5   4  13   265158.00   252219.72  14904.32 o 
  -4   4  13   121704.60   117694.27   7260.89 o 
  -3   4  13    49140.28    53397.14   4489.65 o 
  -2   4  13    17382.97    12919.37   4823.07 o 
  -1   4  13   222748.75   215326.92  11304.01 o 
   0   4  13    73274.90    81380.59   6403.21 o 
   1   4  13   217565.56   207550.67  10966.26 o 
   2   4  13    16944.82    18309.74   4285.93 o 
   3   4  13    43090.16    34591.93   4747.05 o 
   4   4  13   128920.57   133714.94   6813.52 o 
   5   4  13   269024.41   252734.19  11065.04 o 
   6   4  13   523752.66   508942.84  19004.88 o 
   7   4  13    81425.86    74930.73   4507.01 o 
   8   4  13     2102.30     2353.68   2458.81 o 
   9   4  13   290595.91   270204.50  13318.98 o 
  10   4  13   129275.57   119169.16   8249.82 o 
  11   4  13    20245.76    19100.18   5693.29 o 
  12   4  13     3831.66    -1033.56   6118.67 o 
  13   4  13    43702.23    36505.10   6980.38 o 
  14   4  13   122106.04   109588.85  10067.56 o 
  15   4  13   149458.69   137218.67  12049.71 o 
  16   4  13     7309.59     2236.81  10824.88 o 
 -16   5  13    22204.50    20059.15   7144.72 o 
 -15   5  13     6829.03    14162.60  10264.95 o 
 -14   5  13      392.01    11999.00  10683.82 o 
 -13   5  13    35932.36    25406.86  11487.19 o 
 -12   5  13    11262.43    16521.05  10406.02 o 
 -11   5  13    36688.11    35147.08  10961.21 o 
 -10   5  13   286946.06   288328.38  20485.92 o 
  -9   5  13    66854.97    71340.47  13511.36 o 
  -8   5  13    90007.29    85290.86  11176.02 o 
  -7   5  13    59395.29    48401.15   9208.39 o 
  -6   5  13   304226.06   307846.44  19002.63 o 
  -5   5  13   139986.28   132918.06   8395.68 o 
  -4   5  13     2079.17    -3110.07   2746.08 o 
  -3   5  13   438799.66   409035.06  19351.38 o 
  -2   5  13    51063.60    47718.65   7511.87 o 
  -1   5  13    30171.82    30733.20   5130.63 o 
   0   5  13    76234.91    69695.49   6194.98 o 
   1   5  13    30177.54    35021.69   4922.06 o 
   2   5  13    54086.99    64999.39   5246.23 o 
   3   5  13   455477.47   458182.66  18104.98 o 
   4   5  13     2612.29     3406.16   3308.14 o 
   5   5  13   134262.72   139133.31   6713.21 o 
   6   5  13   296626.31   307581.97  13419.27 o 
   7   5  13    64581.46    68939.12   4752.98 o 
   8   5  13    95201.33   101060.58   8908.11 o 
   9   5  13    66118.93    66209.95   6125.44 o 
  10   5  13   273356.94   240349.91  12072.80 o 
  11   5  13    38401.19    29226.10   6014.74 o 
  12   5  13    10448.06     3438.57   5724.66 o 
  13   5  13    33366.01    39873.55   7095.86 o 
  14   5  13      471.75     8813.59   7235.96 o 
  15   5  13     7179.25     6279.15   7590.24 o 
  16   5  13    21978.46    19998.69   8660.88 o 
 -15   6  13    27057.13    12144.10   7838.54 o 
 -14   6  13    19766.30     6730.59   8738.07 o 
 -13   6  13    16446.16     8494.34   8360.45 o 
 -12   6  13     4954.77    14709.06   8692.80 o 
 -11   6  13    47647.78    35003.92  10090.01 o 
 -10   6  13    23372.89    30243.23   7172.35 o 
  -9   6  13    49799.15    44327.95  11111.21 o 
  -8   6  13    17098.54    21215.76   8593.00 o 
  -7   6  13     2071.28     4789.18   4788.95 o 
  -6   6  13    67449.52    68260.70   5355.24 o 
  -5   6  13    20069.20    20377.78   3607.68 o 
  -4   6  13   244099.02   211720.69  10338.47 o 
  -3   6  13   506054.63   462499.94  22105.22 o 
  -2   6  13   246856.02   227177.41  12261.00 o 
  -1   6  13    72336.05    62792.76   5945.84 o 
   0   6  13   126222.10   127507.70   8126.44 o 
   1   6  13    63733.90    62712.33   5836.72 o 
   2   6  13   242691.67   247202.61  12621.00 o 
   3   6  13   512624.84   506027.50  19704.20 o 
   4   6  13   243559.41   235789.16  10706.32 o 
   5   6  13    24007.01    28766.17   3959.34 o 
   6   6  13    63994.36    63943.85   6191.08 o 
   7   6  13     1250.10     4509.20   4594.91 o 
   8   6  13    15874.32    17481.77   5134.23 o 
   9   6  13    45762.66    36269.16   6409.76 o 
  10   6  13    22705.63    17420.07   6211.62 o 
  11   6  13    48200.05    40105.86   7262.41 o 
  12   6  13     5619.63     3699.16   6408.85 o 
  13   6  13    16482.94    14577.57   7070.45 o 
  14   6  13    20781.79    13581.74   7276.51 o 
  15   6  13    27838.00    21201.90   8342.09 o 
 -15   7  13    75219.79    84424.87  12523.71 o 
 -14   7  13    18878.91     9066.01   6624.36 o 
 -13   7  13    13957.85    11261.64   7354.73 o 
 -12   7  13    38597.34    50844.54   8848.24 o 
 -11   7  13      975.23    -1192.79   6128.71 o 
 -10   7  13    26867.95    41652.32   7425.60 o 
  -9   7  13     3634.75    -5450.34   5471.12 o 
  -8   7  13     4531.74     6110.19   5502.11 o 
  -7   7  13    52690.96    45542.08   6821.66 o 
  -6   7  13    53399.67    53059.71   4838.60 o 
  -5   7  13    64749.39    62854.42   5219.61 o 
  -4   7  13   393965.31   369675.22  15975.89 o 
  -3   7  13   191558.25   193301.97  10967.07 o 
  -2   7  13    32303.64    26931.92   5927.29 o 
  -1   7  13    72003.11    64250.50   6220.74 o 
   0   7  13    49104.37    53872.53   5582.86 o 
   1   7  13    79595.89    72743.07   6152.09 o 
   2   7  13    30169.45    26288.46   6010.03 o 
   3   7  13   181925.86   184303.14   9151.68 o 
   4   7  13   394590.44   381290.28  15778.54 o 
   5   7  13    63309.16    67716.84   6144.78 o 
   6   7  13    56141.03    56307.41   6158.98 o 
   7   7  13    54881.63    61588.09   6780.77 o 
   8   7  13     3514.42     8854.40   5227.97 o 
   9   7  13     4772.01     8840.22   5714.67 o 
  10   7  13    28452.23    20280.23   7365.46 o 
  11   7  13      749.39     3117.12   6273.29 o 
  12   7  13    38836.27    29432.51   7482.60 o 
  13   7  13    15021.71    25899.72   7530.03 o 
  14   7  13    17215.44    17603.20   7351.56 o 
  15   7  13    74762.21    70589.14  10602.29 o 
 -15   8  13    60017.24    41009.44  10123.53 o 
 -14   8  13     9594.65    -1425.31   7195.73 o 
 -13   8  13     4035.43    -4255.49   6255.94 o 
 -12   8  13      847.36     -802.84   6545.14 o 
 -11   8  13   152411.94   148289.41  26244.38 o 
 -10   8  13    21318.13    23754.23   7246.59 o 
  -9   8  13    40250.26    43703.01   8342.26 o 
  -8   8  13    88550.74    84208.13   8971.94 o 
  -7   8  13   462387.41   451438.16  24084.16 o 
  -6   8  13    24987.33    20059.71   5067.57 o 
  -5   8  13    59061.72    54040.93   5154.79 o 
  -4   8  13      204.60    -8170.03   4085.01 o 
  -3   8  13    37461.00    39669.70   3914.06 o 
  -2   8  13    16487.66    17615.91   4912.61 o 
  -1   8  13    68264.09    74913.84   6676.30 o 
   0   8  13    72452.38    68083.76   6708.91 o 
   1   8  13    70496.05    73498.61   6516.56 o 
   2   8  13    15040.06    14411.55   3251.68 o 
   3   8  13    38463.98    36944.61   4107.82 o 
   4   8  13      301.47     -314.71   3004.47 o 
   5   8  13    58907.49    67517.73   6439.86 o 
   6   8  13    23854.72    13573.27   5134.16 o 
   7   8  13   434976.38   441293.53  19822.80 o 
   8   8  13    88841.09    91219.09   8078.05 o 
   9   8  13    40716.32    38526.19   6994.44 o 
  10   8  13    21135.94    20139.69   6652.67 o 
  11   8  13   153593.66   148404.64  10753.79 o 
  12   8  13     1350.23    -3046.03   6562.85 o 
  13   8  13     3129.37    -8776.16   6529.62 o 
  14   8  13     7869.79     2282.65   6769.76 o 
  15   8  13    59600.77    56721.50  12194.86 o 
 -14   9  13    58870.48    68583.59  16469.44 o 
 -13   9  13    51459.29    69046.61  10527.78 o 
 -12   9  13     6234.51     3654.74   6781.04 o 
 -11   9  13    17768.21    26938.21   7622.24 o 
 -10   9  13    36901.02    36111.05   7858.59 o 
  -9   9  13   215534.66   199506.84  14831.25 o 
  -8   9  13    58865.34    57068.27   7850.35 o 
  -7   9  13   212849.44   192347.97  13310.59 o 
  -6   9  13   306829.06   280513.22  18566.10 o 
  -5   9  13    96521.82    90054.66   6432.19 o 
  -4   9  13    22106.21    11979.00   3547.69 o 
  -3   9  13    67051.23    67567.98   5486.16 o 
  -2   9  13    29385.76    30908.98   6141.17 o 
  -1   9  13   151087.03   137009.86   9047.68 o 
   0   9  13    15000.35    16344.00   4880.73 o 
   1   9  13   141237.45   123524.49   8645.00 o 
   2   9  13    40737.91    51902.45   4918.77 o 
   3   9  13    76158.48    74989.09   5593.69 o 
   4   9  13    21844.39    20813.09   4432.17 o 
   5   9  13    99828.62   100170.78   7911.87 o 
   6   9  13   298743.53   287461.56  15173.24 o 
   7   9  13   201232.25   198968.92  11466.30 o 
   8   9  13    52227.09    62689.90   7487.81 o 
   9   9  13   220614.11   229857.78  16502.10 o 
  10   9  13    39072.35    37425.29   7445.63 o 
  11   9  13    19225.48    24359.09   7269.06 o 
  12   9  13     7417.82     6723.65   6747.08 o 
  13   9  13    49750.65    49747.77   8365.10 o 
  14   9  13    59848.32    53359.81  15695.82 o 
 -13  10  13     2376.09     -206.18   7056.83 o 
 -12  10  13    57674.98    67774.64  10262.73 o 
 -11  10  13    48526.96    52775.84   9235.47 o 
 -10  10  13   216044.70   241385.95  16433.96 o 
  -9  10  13   245885.09   231341.14  18466.86 o 
  -8  10  13   116575.19   103632.68  10690.30 o 
  -7  10  13     8847.25     9410.06   5534.79 o 
  -6  10  13   182845.05   171767.00  15139.91 o 
  -5  10  13   237009.78   206638.05  12466.70 o 
  -4  10  13    94269.99    83603.23   6616.52 o 
  -3  10  13    10054.20     8911.88   3727.22 o 
  -2  10  13    26412.56    28385.48   4075.60 o 
  -1  10  13   152381.33   146614.61  10128.77 o 
   0  10  13     1733.91     1570.61   3628.23 o 
   1  10  13   160089.75   164056.41   8752.23 o 
   2  10  13    20902.85    20483.49   4476.68 o 
   3  10  13    11990.54    12604.17   4100.63 o 
   4  10  13    99390.17   122036.14   9910.09 o 
   5  10  13   240388.36   229126.80  12817.03 o 
   6  10  13   180187.17   190064.25  14063.65 o 
   7  10  13     8405.52      946.73   6348.94 o 
   8  10  13   111880.67   137879.50   9935.83 o 
   9  10  13   239700.14   256735.27  14201.33 o 
  10  10  13   207573.19   218304.81  14495.79 o 
  11  10  13    48779.56    43815.98   8039.53 o 
  12  10  13    59329.14    59970.94   8713.49 o 
  13  10  13     2943.80   -11238.57   8889.47 o 
 -13  11  13    21814.98    21279.56  14492.14 o 
 -12  11  13   160730.63   144160.22  19336.39 o 
 -11  11  13    53598.28    32179.29  13427.93 o 
 -10  11  13    42713.23    58968.60  13517.04 o 
  -9  11  13   186289.72   179647.38  18169.66 o 
  -8  11  13    34269.38    47372.04   8038.81 o 
  -7  11  13    70382.18    68956.56  12935.60 o 
  -6  11  13    13760.01    15120.05  11219.06 o 
  -5  11  13    33743.34    34487.16   8412.06 o 
  -4  11  13   133042.83   129428.91  10981.92 o 
  -3  11  13    87916.98    92715.79   8588.48 o 
  -2  11  13    10385.81    10195.00   5814.09 o 
  -1  11  13    51321.71    45372.86   6716.30 o 
   0  11  13     1266.94     -516.73   4825.39 o 
   1  11  13    46131.43    47019.02   6379.12 o 
   2  11  13     7720.45     6046.93   4873.03 o 
   3  11  13    90950.41    91927.09   7869.93 o 
   4  11  13   128711.55   137768.91   9923.43 o 
   5  11  13    29128.23    37858.68   6718.60 o 
   6  11  13    14407.17    12941.61   6218.46 o 
   7  11  13    77189.91    84261.70   8413.52 o 
   8  11  13    36382.88    38328.77   7414.70 o 
   9  11  13   176476.66   177716.36  12123.93 o 
  10  11  13    39763.59    41232.58   7795.94 o 
  11  11  13    55658.00    74048.38   8692.15 o 
  12  11  13   156697.92   153605.86  15710.61 o 
  13  11  13    19792.38     -342.84  11571.39 o 
 -12  12  13    47550.33    56169.36  15382.14 o 
 -11  12  13   158716.66   112434.56  18562.99 o 
 -10  12  13     1258.49     3813.49  11438.08 o 
  -9  12  13    34313.30    28461.75  14741.87 o 
  -8  12  13    21865.03    14842.40  11255.24 o 
  -7  12  13    43167.18    40764.59  11664.74 o 
  -6  12  13    27033.67    21728.58   8888.06 o 
  -5  12  13    13344.56     6512.67   7456.16 o 
  -4  12  13    51639.70    50858.38   9206.13 o 
  -3  12  13   183901.89   172589.27  11612.22 o 
  -2  12  13     4995.60     5329.08   5944.64 o 
  -1  12  13    41919.65    47090.36   7151.98 o 
   0  12  13    48785.36    50728.68   7190.28 o 
   1  12  13    40544.70    41921.36   6609.67 o 
   2  12  13     5232.94    -2945.73   4910.89 o 
   3  12  13   185362.80   171199.53  13383.05 o 
   4  12  13    50793.61    61694.99   8917.56 o 
   5  12  13    12671.79    17387.93   7740.26 o 
   6  12  13    28032.76    29247.15   6935.04 o 
   7  12  13    48239.98    54573.84  11161.70 o 
   8  12  13    19897.98    14786.90   6810.29 o 
   9  12  13    32348.20    33985.09   9154.67 o 
  10  12  13      822.31    -5265.10   7111.69 o 
  11  12  13   159070.59   175228.94  13662.18 o 
  12  12  13    49573.95    52386.25  12085.83 o 
 -11  13  13     6231.36    17350.82  13123.41 o 
 -10  13  13    38394.19    37421.83  13883.51 o 
  -9  13  13    13344.11     9716.36  12075.79 o 
  -8  13  13    12813.50    12002.51  11752.10 o 
  -7  13  13    25079.39    38789.87  12152.88 o 
  -6  13  13    74745.34    72186.98  11123.25 o 
  -5  13  13    18793.81    20736.78  11398.33 o 
  -4  13  13    35413.92    31961.15   8717.84 o 
  -3  13  13    82272.42    80722.99  10233.00 o 
  -2  13  13    85161.47    95804.84  12155.17 o 
  -1  13  13    88213.59    90538.05   8813.46 o 
   0  13  13    62749.19    65281.44   7808.77 o 
   1  13  13    88689.48    88679.18   8655.47 o 
   2  13  13    85312.86    93460.54  10276.16 o 
   3  13  13    80593.70    83792.34  10173.43 o 
   4  13  13    37682.82    43413.13   8674.96 o 
   5  13  13    16742.27    21947.56   8105.69 o 
   6  13  13    70451.84    69161.80   9746.48 o 
   7  13  13    25332.38    43475.00   9674.62 o 
   8  13  13    12987.70    18518.07   8715.67 o 
   9  13  13    13288.86    15219.04  11350.23 o 
  10  13  13    37496.19    26484.11  10578.35 o 
  11  13  13     6148.91     3487.53  13834.70 o 
 -10  14  13    13265.98     6810.19  12758.00 o 
  -9  14  13    40701.98    21342.63  13001.47 o 
  -8  14  13     9700.53     9310.18  19773.75 o 
  -7  14  13   268815.50   258376.97  19794.05 o 
  -6  14  13    42613.00    40096.11  10338.51 o 
  -5  14  13    89871.36    86125.45  11557.43 o 
  -4  14  13    47484.04    36192.41   8974.70 o 
  -3  14  13    14345.76    11737.36   7969.74 o 
  -2  14  13   132525.66   138428.98  10751.45 o 
  -1  14  13    18341.25    23760.69   6734.56 o 
   0  14  13     2678.73    -1426.69   5994.47 o 
   1  14  13    17088.44    15304.88   6334.37 o 
   2  14  13   130797.57   127757.32  13479.96 o 
   3  14  13    11485.79     -433.39   8022.43 o 
   4  14  13    47990.23    34800.87   8777.44 o 
   5  14  13    91818.02    92220.73  10939.58 o 
   6  14  13    41040.14    40458.95   9210.04 o 
   7  14  13   268414.81   272801.16  18354.68 o 
   8  14  13     9192.40     3588.34   8288.28 o 
   9  14  13    40408.61    44187.32  11126.50 o 
  10  14  13    15177.52    10519.37  12495.33 o 
  -8  15  13    52538.86    64093.08  14637.58 o 
  -7  15  13     2894.51    12091.92   9376.42 o 
  -6  15  13   116170.73   119963.09  13709.41 o 
  -5  15  13    43227.62    28166.63   9800.95 o 
  -4  15  13    32371.85    15544.91  11111.70 o 
  -3  15  13     6487.33    11965.87   7834.04 o 
  -2  15  13    11561.16    19253.47   8839.80 o 
  -1  15  13   132113.97   129552.25  15954.75 o 
   0  15  13   296023.09   305722.28  17033.80 o 
   1  15  13   128741.72   123709.45  12802.10 o 
   2  15  13    13383.44    11759.40   7698.96 o 
   3  15  13     5755.98      242.86   7684.18 o 
   4  15  13    32341.48    29809.66   8452.06 o 
   5  15  13    39413.14    42268.71   9531.48 o 
   6  15  13   120396.46   117476.97  26779.49 o 
   7  15  13     2626.29    -8627.05   7515.03 o 
   8  15  13    52207.16    57487.19  12805.94 o 
  -7  16  13     5925.07     4650.61   9141.96 o 
  -6  16  13     5576.83     8886.42  12579.76 o 
  -5  16  13     7135.78    -4709.47  10765.09 o 
  -4  16  13    34069.14    29598.22   9347.65 o 
  -3  16  13    16619.01     7801.08   8169.85 o 
  -2  16  13    24324.40    23644.89   8887.50 o 
  -1  16  13    68384.05    73863.81   9782.46 o 
   0  16  13    37701.59    27483.91   8498.42 o 
   1  16  13    65360.38    62024.96  11589.30 o 
   2  16  13    21969.73    19964.53   8764.63 o 
   3  16  13    17921.47    19794.38   8687.08 o 
   4  16  13    35615.84    22563.34  10403.73 o 
   5  16  13     6509.26    15945.08   9673.64 o 
   6  16  13     5281.48     5575.45   8707.57 o 
   7  16  13     5491.50   -12951.35  13350.66 o 
  -4  17  13     3959.58     4609.76   8349.88 o 
  -3  17  13    23550.91    28944.54   9201.32 o 
  -2  17  13    64771.84    67079.62  10290.72 o 
  -1  17  13    89742.36    92368.43  12454.12 o 
   0  17  13     8121.62    13410.72  10842.66 o 
   1  17  13    85818.95    64299.70  17334.97 o 
   2  17  13    58960.90    63552.23  10562.20 o 
   3  17  13    24047.87    22070.60   9249.02 o 
   4  17  13     5364.56     4176.61  12884.58 o 
   0   0  14    38620.64    39699.68   5174.91 o 
   1   0  14     4489.22     6458.76   2840.23 o 
   2   0  14   111391.13   113442.95   6226.14 o 
   3   0  14   551156.50   549614.31  21880.68 o 
   4   0  14   168129.72   170458.72   8541.39 o 
   5   0  14   107250.99   110245.77   6567.21 o 
   6   0  14   223908.75   212780.80  10170.50 o 
   7   0  14    89922.27    99903.71   7917.52 o 
   8   0  14   404634.38   378754.66  16671.28 o 
   9   0  14   288594.13   281304.88  13617.22 o 
  10   0  14   204234.47   207666.75  11253.47 o 
  11   0  14     4829.27     7083.79   5237.67 o 
  12   0  14    64014.93    69200.54   6971.62 o 
  13   0  14    26251.77    36165.94   7025.65 o 
  14   0  14    12078.36    21126.33   8194.81 o 
  15   0  14    11969.97    14064.39   7987.33 o 
  16   0  14     1317.84     4453.51   7815.91 o 
 -16   1  14    46792.50    54179.47  10087.15 o 
 -15   1  14    48569.12    46304.65   9204.40 o 
 -14   1  14    11362.74    17852.25   8266.54 o 
 -13   1  14     4047.79     4512.05   7944.12 o 
 -12   1  14    48727.44    55577.31   7947.54 o 
 -11   1  14    24596.62    36168.63   6401.69 o 
 -10   1  14   119188.95   107118.52   8780.36 o 
  -9   1  14   288931.53   262187.34  13413.32 o 
  -8   1  14    20526.03    21894.66   4609.55 o 
  -7   1  14    24637.09    29077.87   4417.02 o 
  -6   1  14     4717.74     6868.71   3413.66 o 
  -5   1  14    28803.95    26888.13   3987.15 o 
  -4   1  14   222934.94   220890.92  10237.16 o 
  -3   1  14   527708.75   511056.03  20310.58 o 
  -2   1  14   248116.77   246716.23  10878.83 o 
  -1   1  14   154944.16   158635.33   7751.46 o 
   0   1  14   215065.92   220924.16   9944.84 o 
   1   1  14   152265.36   155279.45   7695.35 o 
   2   1  14   230655.61   236211.39  10772.54 o 
   3   1  14   524487.19   499294.97  20170.49 o 
   4   1  14   205908.09   210772.59  10099.31 o 
   5   1  14    28613.22    29776.90   3920.34 o 
   6   1  14     4745.36     2114.98   3439.89 o 
   7   1  14    22606.58    23442.22   6305.24 o 
   8   1  14    16460.60     8150.74   3857.32 o 
   9   1  14   287960.88   286122.28  13179.31 o 
  10   1  14   105574.34   110958.59   7750.12 o 
  11   1  14    22702.03    22446.38   5041.20 o 
  12   1  14    47003.82    49292.51   7337.43 o 
  13   1  14     4331.80    -1650.19   7606.76 o 
  14   1  14     9542.79     7566.06   7996.37 o 
  15   1  14    49925.89    49335.31  10806.88 o 
  16   1  14    42721.31    54679.91  10149.21 o 
 -16   2  14    20950.47    17721.10   9616.12 o 
 -15   2  14   117338.07    96579.53  11571.78 o 
 -14   2  14     2738.72     3162.14   7169.80 o 
 -13   2  14    10792.44    13985.60   9385.04 o 
 -12   2  14    56517.24    59729.39  10937.17 o 
 -11   2  14    34214.82    22201.78  10705.60 o 
 -10   2  14    67829.18    85959.69   7959.32 o 
  -9   2  14     5202.86     4645.36   5840.39 o 
  -8   2  14     8124.30     5745.24   4285.97 o 
  -7   2  14    21065.46    24043.23   4486.78 o 
  -6   2  14    38391.30    47722.73   4730.42 o 
  -5   2  14    40329.15    36819.66   4400.21 o 
  -4   2  14   151147.64   152466.64   8363.74 o 
  -3   2  14   384695.84   374628.78  15728.09 o 
  -2   2  14    85795.79    84779.02   5491.22 o 
  -1   2  14    78408.72    82391.54   5193.68 o 
   0   2  14    24613.30    24871.04   3479.50 o 
   1   2  14    82178.15    80893.48   5257.21 o 
   2   2  14    85929.45    88673.17   5586.01 o 
   3   2  14   385910.50   376980.03  15553.58 o 
   4   2  14   160181.38   175637.77   8292.44 o 
   5   2  14    43759.11    46897.06   4226.89 o 
   6   2  14    39800.82    38880.36   4391.96 o 
   7   2  14    17555.05    21866.92   4482.95 o 
   8   2  14     8156.17     6476.93   3518.84 o 
   9   2  14     4610.32     3497.50   3584.35 o 
  10   2  14    62234.39    59900.48   5621.05 o 
  11   2  14    32190.10    28427.92   6158.24 o 
  12   2  14    55747.44    55381.27   8368.00 o 
  13   2  14    10623.51    18845.94   8102.46 o 
  14   2  14     4247.78     7699.96   7393.26 o 
  15   2  14   128053.52   131770.56  11295.75 o 
  16   2  14    23999.44    27677.95   9323.04 o 
 -16   3  14   115262.38   108407.23  12158.27 o 
 -15   3  14   124260.35   103686.36  11549.72 o 
 -14   3  14   110348.92   112000.98  10463.31 o 
 -13   3  14    28823.98    27300.95   9015.46 o 
 -12   3  14    18605.07    14434.55   9151.70 o 
 -11   3  14   127296.06   137447.69  11627.42 o 
 -10   3  14    21208.57    13826.44   7129.47 o 
  -9   3  14    35073.99    13806.91   8421.02 o 
  -8   3  14    32335.89    34416.16   9667.52 o 
  -7   3  14    36823.46    34483.91   4949.63 o 
  -6   3  14    96073.27    89486.41   6340.47 o 
  -5   3  14   189632.03   187685.34   9563.30 o 
  -4   3  14     8751.71    11063.30   3325.98 o 
  -3   3  14    39138.75    39412.75   4196.13 o 
  -2   3  14    63006.46    61820.79   4773.70 o 
  -1   3  14    13398.92    11904.06   4572.78 o 
   0   3  14   111129.17   103698.63   9543.51 o 
   1   3  14    16590.76    22933.24   4914.08 o 
   2   3  14    65353.39    66881.32   4711.09 o 
   3   3  14    39251.12    43906.75   4510.60 o 
   4   3  14     9739.26     4129.46   3057.90 o 
   5   3  14   186822.59   188971.59   8976.02 o 
   6   3  14    88264.91    84572.93   6476.57 o 
   7   3  14    36864.43    39422.21   4123.10 o 
   8   3  14    41816.49    43422.07   5310.02 o 
   9   3  14    31895.42    35747.08   4082.79 o 
  10   3  14    22699.21    18474.23   5081.97 o 
  11   3  14   124433.01   101090.48  11229.60 o 
  12   3  14    19996.92    13797.19   6528.57 o 
  13   3  14    27938.12    26081.99   7355.44 o 
  14   3  14   107535.13   105247.57  10859.03 o 
  15   3  14   126975.92   111941.05  11129.07 o 
  16   3  14   117940.27   126007.94  13088.93 o 
 -16   4  14   110402.95    92592.22  11678.14 o 
 -15   4  14   167667.64   160328.44  12464.58 o 
 -14   4  14    46307.67    37364.36   9962.87 o 
 -13   4  14     5791.82     2292.21   9884.26 o 
 -12   4  14    41219.60    21343.89  15369.75 o 
 -11   4  14     3044.52     4038.32   9051.41 o 
 -10   4  14    40032.26    29299.86  10011.34 o 
  -9   4  14   132551.23   127379.05  13202.00 o 
  -8   4  14     1213.11     3913.13   5817.00 o 
  -7   4  14     9323.15      883.57   5515.50 o 
  -6   4  14   351443.69   343051.75  16723.11 o 
  -5   4  14    60971.59    63378.06   5469.28 o 
  -4   4  14   277485.25   272369.34  12922.00 o 
  -3   4  14   474981.22   445478.72  18421.16 o 
  -2   4  14      837.45     -126.39   4308.56 o 
  -1   4  14    37798.72    36517.21   5392.35 o 
   0   4  14   101458.30   104830.29   7533.45 o 
   1   4  14    47526.49    60764.31   7830.64 o 
   2   4  14     1152.11     4191.36   4229.68 o 
   3   4  14   474649.84   443411.53  20056.97 o 
   4   4  14   279473.84   272787.09  11803.99 o 
   5   4  14    63537.69    64832.22   4706.49 o 
   6   4  14   363966.44   345027.59  13660.74 o 
   7   4  14     9450.06    10638.80   3069.29 o 
   8   4  14      702.66    -3605.97   2811.08 o 
   9   4  14   119295.52   117135.55   7611.15 o 
  10   4  14    49410.68    57763.82   7028.83 o 
  11   4  14     2019.14      -69.14   6782.03 o 
  12   4  14    39446.13    35813.35   7301.14 o 
  13   4  14     4276.15     6092.45   6637.79 o 
  14   4  14    44705.99    44172.15   8152.29 o 
  15   4  14   168007.77   146091.47  16538.76 o 
  16   4  14   121229.63   121940.07  15630.21 o 
 -15   5  14    22413.37    23787.09   8751.04 o 
 -14   5  14     9490.13    21051.19  11244.53 o 
 -13   5  14    44218.98    55929.91  12946.21 o 
 -12   5  14    46036.30    48301.32  17160.47 o 
 -11   5  14   251593.91   239090.66  19716.15 o 
 -10   5  14   169674.59   148228.75  15505.90 o 
  -9   5  14   248247.03   268305.50  19030.46 o 
  -8   5  14    14354.65    12271.73   6783.90 o 
  -7   5  14    14336.05    12419.86   6231.50 o 
  -6   5  14    20286.68    17087.90   6022.46 o 
  -5   5  14    59624.38    61813.84   5620.93 o 
  -4   5  14   124234.72   126796.04   6841.48 o 
  -3   5  14   221115.38   222153.92  11286.26 o 
  -2   5  14   305170.66   293512.28  14759.22 o 
  -1   5  14   145211.83   132223.86   8718.09 o 
   0   5  14    14906.10    13401.82   4454.44 o 
   1   5  14   143058.30   145850.30   8679.15 o 
   2   5  14   315588.59   294157.03  14354.24 o 
   3   5  14   219528.98   223571.58  10675.51 o 
   4   5  14   132633.66   140272.81   7525.55 o 
   5   5  14    57834.23    56445.78   5265.72 o 
   6   5  14    23380.38    29682.63   3562.44 o 
   7   5  14    11958.12     9190.85   3297.70 o 
   8   5  14    14419.83    17621.59   4544.55 o 
   9   5  14   237486.92   222811.58  11203.35 o 
  10   5  14   174023.47   168082.94   9615.11 o 
  11   5  14   248612.66   236044.28  16120.25 o 
  12   5  14    46669.36    46961.90   7038.93 o 
  13   5  14    48253.80    57308.71   7656.37 o 
  14   5  14    10095.16     5498.75   7158.58 o 
  15   5  14    22660.66    15928.45   9506.48 o 
 -15   6  14    33346.91    43783.06  12651.37 o 
 -14   6  14    93810.73    97508.74  11430.72 o 
 -13   6  14    13267.46    17746.46   7214.73 o 
 -12   6  14   128018.84   119692.00  13257.42 o 
 -11   6  14   131026.11   134326.80  17777.45 o 
 -10   6  14   236485.56   217679.52  17645.84 o 
  -9   6  14   161332.80   175482.72  13652.33 o 
  -8   6  14   169630.38   170060.36  12136.38 o 
  -7   6  14   108945.82   105536.05   8165.59 o 
  -6   6  14    20548.83    14084.55   3698.93 o 
  -5   6  14    75880.14    79169.40   5505.87 o 
  -4   6  14    85152.68    85035.88   5581.87 o 
  -3   6  14   168692.80   166851.45   8645.30 o 
  -2   6  14    49292.79    43100.69   5410.41 o 
  -1   6  14    15060.72    19546.09   4465.37 o 
   0   6  14   129708.40   129027.23   8549.91 o 
   1   6  14    10286.27    11143.89   4285.70 o 
   2   6  14    48113.68    52353.98   5499.87 o 
   3   6  14   170554.17   183201.09  10068.20 o 
   4   6  14    80448.52    88243.68   8466.08 o 
   5   6  14    70205.79    75389.77   7023.95 o 
   6   6  14    19887.60    17709.21   4215.76 o 
   7   6  14    96413.46   101131.99   8040.37 o 
   8   6  14   167982.42   164140.11  10756.21 o 
   9   6  14   168452.98   154509.20  10247.18 o 
  10   6  14   237270.31   235537.09  12978.82 o 
  11   6  14   125243.47   109812.50  10978.88 o 
  12   6  14   124942.55   111251.10  13762.10 o 
  13   6  14    12883.89     8335.62   6986.52 o 
  14   6  14    92227.54    82541.04  11008.26 o 
  15   6  14    33749.10    32035.50   8520.62 o 
 -15   7  14    59909.90    62907.36  10531.35 o 
 -14   7  14     1133.33    -9001.59  10790.66 o 
 -13   7  14    65695.54    65266.23   9815.85 o 
 -12   7  14     9153.60     9152.35   6880.78 o 
 -11   7  14    89791.84    86409.91  11764.61 o 
 -10   7  14    54970.54    70035.56   9026.81 o 
  -9   7  14    72027.47    71627.75   8706.17 o 
  -8   7  14    82193.71    74183.77  16110.77 o 
  -7   7  14    52835.04    56126.25   6497.30 o 
  -6   7  14    53798.24    57220.91   6204.88 o 
  -5   7  14     3257.40      572.27   4999.00 o 
  -4   7  14    34655.64    32928.17   5699.47 o 
  -3   7  14   148621.53   118659.84   8665.93 o 
  -2   7  14    64748.16    62552.22   6172.74 o 
  -1   7  14    25467.40    25581.78   4905.23 o 
   0   7  14   288445.38   271331.22  13840.03 o 
   1   7  14    28806.48    37598.48   5163.48 o 
   2   7  14    62640.00    60318.44   5925.94 o 
   3   7  14   152021.98   139522.00   7222.75 o 
   4   7  14    31570.27    36030.07   5244.10 o 
   5   7  14     3502.81     6323.90   3141.27 o 
   6   7  14    55603.37    73471.17   8469.13 o 
   7   7  14    48497.42    59313.51   8551.76 o 
   8   7  14    80430.18    99490.42  10734.46 o 
   9   7  14    73312.83    65259.96   9499.12 o 
  10   7  14    60351.79    68686.35   8170.87 o 
  11   7  14    90595.48    94413.85   9071.51 o 
  12   7  14    10994.77    14143.25   7001.19 o 
  13   7  14    63551.31    63247.00   8830.79 o 
  14   7  14     1345.32   -14238.90   8710.68 o 
  15   7  14    65451.81    76023.29  10658.37 o 
 -14   8  14     5637.38    14949.48   8092.68 o 
 -13   8  14    77254.31    55874.04   9986.50 o 
 -12   8  14     2656.19     6448.36   6653.94 o 
 -11   8  14    43665.82    49503.67  10638.74 o 
 -10   8  14    58900.05    58287.07   8846.69 o 
  -9   8  14    18282.64     5159.74   6158.80 o 
  -8   8  14    93078.72    75666.73   8918.46 o 
  -7   8  14   156321.84   150773.80  10621.52 o 
  -6   8  14    11166.49     7528.52   4227.52 o 
  -5   8  14   144153.13   140532.19   8260.50 o 
  -4   8  14    36888.14    31974.40   5876.17 o 
  -3   8  14    59980.97    52345.18   6464.13 o 
  -2   8  14     6970.61    10227.38   4601.90 o 
  -1   8  14    33938.86    32217.88   5418.46 o 
   0   8  14    25025.59    34032.42   5231.20 o 
   1   8  14    32332.58    29933.77   5192.33 o 
   2   8  14     5825.24      225.50   4045.70 o 
   3   8  14    60046.87    65281.33   4894.73 o 
   4   8  14    39202.64    30611.91   4086.35 o 
   5   8  14   147280.69   157724.17   8109.53 o 
   6   8  14     6979.13      -83.89   5681.80 o 
   7   8  14   155978.63   171314.22  10855.63 o 
   8   8  14    95676.16    89187.26   8057.04 o 
   9   8  14    17960.22    16795.02   6222.67 o 
  10   8  14    56305.14    48447.30   7593.06 o 
  11   8  14    44298.61    47281.66   8369.81 o 
  12   8  14     3853.01     8198.81   6916.13 o 
  13   8  14    75093.94    78970.37   9352.23 o 
  14   8  14     3763.07   -12923.05   6461.52 o 
 -14   9  14   102365.32   110403.52  12692.11 o 
 -13   9  14    52521.86    54105.91  11162.83 o 
 -12   9  14    87135.91    82127.55  10662.94 o 
 -11   9  14    17912.34    15637.45   7192.55 o 
 -10   9  14    87265.12    87881.30  11113.36 o 
  -9   9  14   141445.52   169098.11  22976.61 o 
  -8   9  14    19466.92    26217.67   6479.64 o 
  -7   9  14    80856.85    71285.38   7734.57 o 
  -6   9  14   355445.03   315149.38  16921.13 o 
  -5   9  14   340960.09   302763.94  15802.69 o 
  -4   9  14    16144.24    13761.70   3731.16 o 
  -3   9  14    45775.45    42041.98   6615.29 o 
  -2   9  14    75880.32    73642.40   7203.10 o 
  -1   9  14   180535.77   161626.63  11613.08 o 
   0   9  14      720.44    -7591.94   4178.22 o 
   1   9  14   181103.83   186627.34  10552.59 o 
   2   9  14    71768.81    69604.01   6699.43 o 
   3   9  14    49015.70    58409.36   4937.89 o 
   4   9  14    19139.64    19157.58   3854.30 o 
   5   9  14   342518.75   328822.38  16123.94 o 
   6   9  14   359281.13   358991.56  17300.61 o 
   7   9  14    81299.47    87408.73   8322.84 o 
   8   9  14    18710.89    22720.21   6390.59 o 
   9   9  14   137239.64   135303.84  10490.31 o 
  10   9  14    82349.13    76464.10   8667.55 o 
  11   9  14    16317.26    13579.13   6945.58 o 
  12   9  14    86419.44    86085.66   9575.90 o 
  13   9  14    50048.83    60736.29   9061.31 o 
  14   9  14   100307.20    99446.68  15954.91 o 
 -13  10  14    10431.25    -3394.30  11975.01 o 
 -12  10  14    19751.43    20252.56  12454.61 o 
 -11  10  14    97385.32    97936.95  15720.22 o 
 -10  10  14   104705.84    90090.31  10647.50 o 
  -9  10  14   101030.66    89737.87  14388.04 o 
  -8  10  14   108081.30    90816.13  13287.73 o 
  -7  10  14    70569.09    73269.41  15721.31 o 
  -6  10  14   165941.27   143790.42  13266.68 o 
  -5  10  14    50106.77    50369.45   8593.81 o 
  -4  10  14     3665.03     3389.31   5353.77 o 
  -3  10  14    80015.84    77561.52   8024.93 o 
  -2  10  14   258756.83   225734.58  18345.07 o 
  -1  10  14    29866.35    20577.92   5777.34 o 
   0  10  14   177465.66   173966.58  10960.51 o 
   1  10  14    32083.13    29471.53   5699.79 o 
   2  10  14   272075.50   266818.22  13600.13 o 
   3  10  14    78945.95    77683.31   7075.91 o 
   4  10  14     3063.72     8206.45   6787.67 o 
   5  10  14    50457.90    45696.14   6765.64 o 
   6  10  14   164171.77   161997.77  10955.08 o 
   7  10  14    71714.59    84705.80   8456.03 o 
   8  10  14   106521.76   109230.14   9219.99 o 
   9  10  14   103980.42   109286.06  10327.64 o 
  10  10  14   106730.34   104078.95   9833.91 o 
  11  10  14   100145.04    87880.40   9683.71 o 
  12  10  14    20838.88    16266.20   7611.51 o 
  13  10  14    11308.12    -5807.49   9586.79 o 
 -12  11  14   133541.98   118257.21  18141.81 o 
 -11  11  14    97074.72    87689.51  16227.95 o 
 -10  11  14    26886.90    18748.28  11892.87 o 
  -9  11  14    18093.67    16834.32  11523.21 o 
  -8  11  14    14175.78    18773.26  10544.68 o 
  -7  11  14    17377.85     3456.14   8956.82 o 
  -6  11  14    48694.80    50811.03   9752.67 o 
  -5  11  14    56607.72    57062.59   9336.77 o 
  -4  11  14   148904.47   123932.95  11717.19 o 
  -3  11  14   145559.03   161280.81  13823.77 o 
  -2  11  14    16961.12    14752.92   6230.79 o 
  -1  11  14   132626.08   137025.05  10207.00 o 
   0  11  14     2625.89     4944.05   5176.41 o 
   1  11  14   144083.22   162627.95  10393.52 o 
   2  11  14    13871.54     9171.73   5091.55 o 
   3  11  14   144817.86   154108.89  11385.90 o 
   4  11  14   149796.70   148529.63  12036.48 o 
   5  11  14    60493.61    45027.88   8637.16 o 
   6  11  14    50141.51    45800.03   8133.40 o 
   7  11  14    17735.90    32034.50   7206.25 o 
   8  11  14    13199.37     1679.28   6700.59 o 
   9  11  14    18876.48    20885.38   7229.41 o 
  10  11  14    23665.12    26372.58   7652.91 o 
  11  11  14    99722.57   128419.05  13221.71 o 
  12  11  14   132877.39   146913.67  19865.15 o 
 -12  12  14    52496.35    29504.80  25660.85 o 
 -11  12  14    64782.80    39080.62  24705.24 o 
 -10  12  14     3420.32    -8690.60  10650.33 o 
  -9  12  14     6306.23    11367.91  10924.28 o 
  -8  12  14    20117.96     4492.38  10993.07 o 
  -7  12  14   118817.96   101871.96  12760.71 o 
  -6  12  14    58790.53    60314.20  10261.92 o 
  -5  12  14     7385.89     9622.13   7759.23 o 
  -4  12  14    23032.36    29430.06   8211.42 o 
  -3  12  14    35084.18    34952.77   6982.33 o 
  -2  12  14    29971.60    30878.51   7241.53 o 
  -1  12  14   109495.38    98357.06   9209.02 o 
   0  12  14    61040.82    70694.77   7966.55 o 
   1  12  14   111821.98   114164.27   9135.84 o 
   2  12  14    30651.26    28821.11   6311.34 o 
   3  12  14    34521.40    52506.18   8764.39 o 
   4  12  14    24023.17    43946.52   8453.74 o 
   5  12  14     8612.42    11665.71   7536.14 o 
   6  12  14    61766.33    59048.57  10484.34 o 
   7  12  14   124537.48   125165.05  11989.07 o 
   8  12  14    19433.96    19660.47   8605.62 o 
   9  12  14     5784.05     1432.87   7657.71 o 
  10  12  14     2721.95     7563.47   7889.59 o 
  11  12  14    73206.95    76589.06  10221.00 o 
  12  12  14    54410.39    35006.64  13915.35 o 
 -11  13  14    19367.22    36582.16  14480.27 o 
 -10  13  14    12669.72     1713.59  12021.35 o 
  -9  13  14    20720.79     6797.77  19464.18 o 
  -8  13  14    92211.89    62157.94  14202.83 o 
  -7  13  14   257011.67   237665.72  19677.66 o 
  -6  13  14    61349.89    45942.83  10453.16 o 
  -5  13  14    86239.50    98458.77  11720.81 o 
  -4  13  14     7418.95     4172.15   7671.54 o 
  -3  13  14    20747.58    15208.36   7783.66 o 
  -2  13  14    66786.84    62489.61   8037.46 o 
  -1  13  14     4707.25    -7923.32   5776.03 o 
   0  13  14       70.87    -5983.22   5519.09 o 
   1  13  14     5150.50     -469.21   5432.26 o 
   2  13  14    65960.42    56113.81   9374.69 o 
   3  13  14    19413.22    22604.50   8234.01 o 
   4  13  14     6383.46     3372.94   7309.20 o 
   5  13  14    83484.23    71030.63  10374.72 o 
   6  13  14    63157.48    57693.49  13106.81 o 
   7  13  14   249573.17   226309.73  16763.42 o 
   8  13  14    89753.81    92760.99  11157.56 o 
   9  13  14    20041.85    16425.25  14861.98 o 
  10  13  14    14582.10    -5212.64   8911.82 o 
  11  13  14    21995.84    17435.96  13342.11 o 
  -9  14  14    39062.32    36998.45  13859.97 o 
  -8  14  14    49776.48    54073.26  12018.27 o 
  -7  14  14   136071.86   110580.49  13894.35 o 
  -6  14  14   185927.80   200404.78  16836.02 o 
  -5  14  14    88940.91    97836.84  12010.95 o 
  -4  14  14    29190.77    27542.24  11328.37 o 
  -3  14  14    44561.53    47980.88   9303.37 o 
  -2  14  14    43699.31    39528.20   9462.73 o 
  -1  14  14   141437.52   142332.30  10965.57 o 
   0  14  14    18169.76    16029.29   6679.29 o 
   1  14  14   133256.06   137261.59  12458.72 o 
   2  14  14    39900.75    47463.39   9233.84 o 
   3  14  14    44379.39    49658.67   9428.56 o 
   4  14  14    27828.60    35289.27   9743.45 o 
   5  14  14    87229.02    85104.34  11101.34 o 
   6  14  14   186348.03   200571.63  15722.79 o 
   7  14  14   138850.20   144570.58  14099.44 o 
   8  14  14    49043.84    48195.80  10120.19 o 
   9  14  14    36451.37    25607.71   9433.05 o 
  -8  15  14    12698.16     2547.65  12964.23 o 
  -7  15  14    37797.93    49007.82  12121.75 o 
  -6  15  14   154400.61   145009.53  14864.86 o 
  -5  15  14   119480.75   120602.63  13492.85 o 
  -4  15  14    16269.72    16524.28   8748.45 o 
  -3  15  14    21147.60    17032.55  16177.71 o 
  -2  15  14    32648.81    54212.86   9231.74 o 
  -1  15  14   179367.03   201703.58  13196.15 o 
   0  15  14   235535.58   232632.53  14502.03 o 
   1  15  14   183158.38   184596.67  15069.75 o 
   2  15  14    34762.19    34807.40   9103.12 o 
   3  15  14    21549.23    27063.38   8710.42 o 
   4  15  14    17495.01     9801.00   8332.85 o 
   5  15  14   121367.06   126586.81  12638.65 o 
   6  15  14   157215.95   137284.97  13477.55 o 
   7  15  14    39456.67    42456.10  10350.74 o 
   8  15  14    12069.57    11618.17   9184.13 o 
  -6  16  14   170501.94   182230.64  16429.34 o 
  -5  16  14     5242.01    12589.31   8914.73 o 
  -4  16  14    23571.10    17657.32   8942.67 o 
  -3  16  14    43662.60    61711.28  10215.26 o 
  -2  16  14    67915.38    82892.53  10592.77 o 
  -1  16  14    26057.73     3419.17   7150.76 o 
   0  16  14    45427.12    50178.73   9851.45 o 
   1  16  14    27679.28    22305.03   8708.82 o 
   2  16  14    66759.11    75706.48  10768.88 o 
   3  16  14    39038.62    41054.49  13901.80 o 
   4  16  14    21265.55    21560.05   8866.40 o 
   5  16  14     5031.94   -11358.28   8094.55 o 
   6  16  14   169025.95   154604.44  14809.59 o 
  -3  17  14     4697.73    12331.66   8152.96 o 
  -2  17  14      119.71    -4276.32   7255.94 o 
  -1  17  14     6327.51    12534.17   9485.41 o 
   0  17  14     8170.88    17411.21   9353.74 o 
   1  17  14     7180.43    -3869.38  12478.97 o 
   2  17  14      441.63     3000.28   8185.51 o 
   3  17  14     4371.41    -1694.41   9170.19 o 
   1   0  15    46289.44    45344.25   5068.56 o 
   2   0  15     6813.61    13413.86   3516.18 o 
   3   0  15   841349.75   821365.50  31625.98 o 
   4   0  15    44677.92    44857.58   4400.74 o 
   5   0  15     1666.87     4573.76   3193.13 o 
   6   0  15    73146.84    72974.96   6346.36 o 
   7   0  15     6568.75     7167.38   3700.12 o 
   8   0  15    15586.57    17913.96   4527.08 o 
   9   0  15    35029.05    47369.08   5681.89 o 
  10   0  15   966399.63   930295.44  36775.00 o 
  11   0  15   466689.94   430973.97  19483.77 o 
  12   0  15    33579.34    36771.39   7242.63 o 
  13   0  15    34289.73    35851.57   7195.69 o 
  14   0  15    27575.97    15010.29   8154.19 o 
  15   0  15    35564.21    36380.98   9178.96 o 
  16   0  15    14433.75    21372.61   8925.39 o 
 -16   1  15    89564.80    92984.78  11277.25 o 
 -15   1  15    10999.25     2193.42  10084.65 o 
 -14   1  15    99486.61    93710.20  13338.55 o 
 -13   1  15    43885.18    44650.00   7401.49 o 
 -12   1  15    19587.60    28640.86   6546.76 o 
 -11   1  15   217485.88   215919.02  13394.19 o 
 -10   1  15   202955.20   197130.77  11314.39 o 
  -9   1  15   305031.16   305108.06  16455.12 o 
  -8   1  15    34975.72    34190.21   5290.88 o 
  -7   1  15    49270.06    56079.34   5543.10 o 
  -6   1  15   284150.44   285541.06  12906.09 o 
  -5   1  15    87882.39    92240.23   6643.41 o 
  -4   1  15   137367.75   144447.34   7885.55 o 
  -3   1  15   140462.19   132130.13   7293.87 o 
  -2   1  15   213668.22   218027.09  10235.34 o 
  -1   1  15    38853.19    35840.19   4057.28 o 
   0   1  15     1047.00     1841.71   3111.82 o 
   1   1  15    42741.97    44614.12   4545.46 o 
   2   1  15   208547.28   226150.08  10372.81 o 
   3   1  15   138148.66   126841.55   7072.27 o 
   4   1  15   146004.88   155481.94   7893.55 o 
   5   1  15    87687.47    86071.87   5829.04 o 
   6   1  15   286774.34   278011.09  12680.94 o 
   7   1  15    54252.90    56396.40   5170.42 o 
   8   1  15    33929.77    30934.04   4629.77 o 
   9   1  15   305857.25   308177.53  14225.96 o 
  10   1  15   196203.81   206594.97  10993.50 o 
  11   1  15   231380.72   246720.89  12833.47 o 
  12   1  15    18232.17    12596.09   5982.57 o 
  13   1  15    48477.35    45669.55   9127.93 o 
  14   1  15   104970.38    90282.08  11123.76 o 
  15   1  15    11619.39    17250.38   8354.62 o 
  16   1  15    88232.06    69961.28  11414.56 o 
 -16   2  15    65753.30    65529.46  10297.54 o 
 -15   2  15    29624.50    24699.89   6937.07 o 
 -14   2  15     9661.58    12006.68   6387.67 o 
 -13   2  15    36472.50    40342.73   7383.11 o 
 -12   2  15    21636.64    15058.62   6327.82 o 
 -11   2  15    17217.13    23368.36   6270.32 o 
 -10   2  15    84885.10    83741.73   8171.25 o 
  -9   2  15     9419.42     3199.35   4775.57 o 
  -8   2  15    35639.96    38227.82   5487.40 o 
  -7   2  15    10823.52     9484.75   5862.46 o 
  -6   2  15    25899.52    31232.77   4421.55 o 
  -5   2  15   243010.00   244544.91  11225.37 o 
  -4   2  15       49.75     2843.99   3106.54 o 
  -3   2  15   118227.68   113546.37   8429.24 o 
  -2   2  15    33872.60    28605.94   3747.99 o 
  -1   2  15    45836.48    46905.93   4245.08 o 
   0   2  15   176317.58   177758.92   8761.28 o 
   1   2  15    47704.69    48097.84   4373.51 o 
   2   2  15    33853.88    40463.79   4196.19 o 
   3   2  15   118927.55   118816.23   8132.99 o 
   4   2  15      220.92    -1176.59   3080.49 o 
   5   2  15   238077.41   223517.44  10708.59 o 
   6   2  15    29379.38    27714.42   3897.34 o 
   7   2  15     7247.89     8512.01   3477.90 o 
   8   2  15    33676.45    36188.80   4657.32 o 
   9   2  15     8817.15     5373.97   3930.34 o 
  10   2  15    84577.24    79019.90   6220.34 o 
  11   2  15    19291.24    17155.02   5634.92 o 
  12   2  15    20606.10    34222.70   7694.25 o 
  13   2  15    38881.42    36270.86   9025.10 o 
  14   2  15     9381.87     9861.17   8188.70 o 
  15   2  15    29268.25    43668.26   9534.63 o 
  16   2  15    67212.09    70565.58  11213.83 o 
 -16   3  15    22857.24     9297.04   7785.35 o 
 -15   3  15   131752.23   118712.18  12236.56 o 
 -14   3  15    23635.68    24934.72   7535.13 o 
 -13   3  15    25489.02    26271.09   8764.77 o 
 -12   3  15     7220.86     5032.35   5973.79 o 
 -11   3  15    25838.58    21793.12   6612.85 o 
 -10   3  15     1775.53     9715.88   5907.03 o 
  -9   3  15    26427.73    32772.13   6324.14 o 
  -8   3  15    23368.37    32785.29   5685.42 o 
  -7   3  15   156062.00   156111.72   9287.49 o 
  -6   3  15      609.11     -665.03   3452.11 o 
  -5   3  15    10084.58     5084.81   3495.17 o 
  -4   3  15    36648.86    37940.07   5758.37 o 
  -3   3  15   223238.38   218005.75  10331.72 o 
  -2   3  15    40819.38    33490.00   3875.30 o 
  -1   3  15   107468.83   105955.72   8177.83 o 
   0   3  15   153601.08   150832.19  10741.43 o 
   1   3  15   119398.07   111584.12   7480.83 o 
   2   3  15    39055.64    45447.14   3972.82 o 
   3   3  15   224449.30   223616.06  10094.40 o 
   4   3  15    36607.99    34224.98   3851.57 o 
   5   3  15    10803.80     8611.14   3224.07 o 
   6   3  15     1290.54     -490.67   3481.78 o 
   7   3  15   158914.13   166652.92   8508.70 o 
   8   3  15    22782.83    14142.02   4792.40 o 
   9   3  15    25352.01    27559.36   4241.15 o 
  10   3  15     1740.74    -3990.76   4563.82 o 
  11   3  15    23637.15    22049.45   6952.84 o 
  12   3  15     6722.44    -8241.03   6379.30 o 
  13   3  15    24606.37    14477.93  10688.21 o 
  14   3  15    21794.57    29628.38  10592.23 o 
  15   3  15   132100.22   114297.38  12520.06 o 
  16   3  15    21083.98     8194.15   8788.86 o 
 -15   4  15    35152.32    30523.86   9772.95 o 
 -14   4  15    21839.80    14679.76   9032.75 o 
 -13   4  15     1247.17    -1417.35   8318.21 o 
 -12   4  15    86908.27    98834.65  13776.79 o 
 -11   4  15     6129.61      796.97   9229.68 o 
 -10   4  15   151249.38   144199.11  11006.03 o 
  -9   4  15   123213.07   125841.23  10543.45 o 
  -8   4  15    28486.91    31139.95   6042.59 o 
  -7   4  15    13721.45    11893.83   4705.50 o 
  -6   4  15     7085.79    10915.39   4178.73 o 
  -5   4  15   208551.14   209752.92  10565.31 o 
  -4   4  15    95135.77    91657.63   7349.98 o 
  -3   4  15   225196.48   217525.98  10360.10 o 
  -2   4  15   777556.00   742031.13  33427.12 o 
  -1   4  15   269927.75   268407.03  13676.10 o 
   0   4  15     3111.24       12.43   4112.52 o 
   1   4  15   268781.47   272404.56  13581.80 o 
   2   4  15   807126.63   809349.94  33224.68 o 
   3   4  15   230305.06   221132.53  11426.62 o 
   4   4  15    98773.48   102648.80   5831.22 o 
   5   4  15   215073.80   216870.64   9900.51 o 
   6   4  15     5700.68     8235.83   3206.39 o 
   7   4  15    11886.43    13890.75   3378.27 o 
   8   4  15    26636.79    25186.01   3848.77 o 
   9   4  15   130654.47   123870.38   9455.99 o 
  10   4  15   150211.72   150511.52  10610.75 o 
  11   4  15     6874.90     2982.27   6354.36 o 
  12   4  15    83395.47    92425.60   9470.59 o 
  13   4  15     1620.94    -1527.09   7066.12 o 
  14   4  15    19919.09     6009.46   7140.36 o 
  15   4  15    34993.32    27857.41   8645.95 o 
 -15   5  15     1610.94    21007.06  13370.33 o 
 -14   5  15     8561.92    10785.36  10827.48 o 
 -13   5  15    63346.91    61544.12  13116.76 o 
 -12   5  15    36790.91    46257.74  11999.75 o 
 -11   5  15    76454.95    87022.19  12993.71 o 
 -10   5  15    69844.92    75176.27  12389.16 o 
  -9   5  15   508980.97   491393.16  27425.34 o 
  -8   5  15   120578.43   114178.04  15377.23 o 
  -7   5  15    44653.38    46333.39   7798.46 o 
  -6   5  15   188364.55   172882.31  11089.99 o 
  -5   5  15    52303.07    62357.59   7104.69 o 
  -4   5  15    35699.21    34404.48   3421.75 o 
  -3   5  15   182386.02   179938.44   9255.14 o 
  -2   5  15   732283.88   690628.44  30778.57 o 
  -1   5  15   246372.44   235112.61  12488.46 o 
   0   5  15    55986.15    54173.36   5661.95 o 
   1   5  15   256040.36   237951.80  12354.84 o 
   2   5  15   721067.75   716855.94  30472.84 o 
   3   5  15   184674.66   190434.06  10267.52 o 
   4   5  15    33983.91    34664.34   5789.21 o 
   5   5  15    53681.15    48060.06   4921.98 o 
   6   5  15   199078.80   212888.53  10005.71 o 
   7   5  15    42679.39    47088.64   4296.35 o 
   8   5  15   113096.41   115321.66   8586.05 o 
   9   5  15   506554.31   512175.69  23713.62 o 
  10   5  15    69959.09    61032.26   7916.89 o 
  11   5  15    81493.96    70951.49   8618.68 o 
  12   5  15    37260.82    37469.90   7348.45 o 
  13   5  15    66566.60    78500.63   8866.74 o 
  14   5  15     7090.82    -1222.86   7888.72 o 
  15   5  15     1862.44    -3575.20   8717.33 o 
 -15   6  15    33726.69    42208.93  10834.61 o 
 -14   6  15    29037.75    27630.89  13925.52 o 
 -13   6  15    10655.48    15603.92   7326.53 o 
 -12   6  15   236389.44   236667.92  16802.23 o 
 -11   6  15   143130.17   157376.30  13187.46 o 
 -10   6  15   168011.91   171139.44  20648.28 o 
  -9   6  15    26315.34    20471.84   9076.62 o 
  -8   6  15     9234.89    14577.66   5397.84 o 
  -7   6  15    37443.67    35276.33   5626.33 o 
  -6   6  15    74561.14    70779.97   5708.36 o 
  -5   6  15    55467.48    60220.26   5078.78 o 
  -4   6  15   181400.31   174896.45   9172.62 o 
  -3   6  15   311220.22   302354.81  13159.22 o 
  -2   6  15    10172.32     4509.72   4323.39 o 
  -1   6  15    18370.74    24406.90   4810.01 o 
   0   6  15    43531.45    38370.55   5239.73 o 
   1   6  15    21709.81    25008.81   6848.53 o 
   2   6  15    12040.36    10815.93   4475.45 o 
   3   6  15   306473.13   285044.69  14836.52 o 
   4   6  15   183413.16   190934.27  10531.77 o 
   5   6  15    59868.39    74495.83   6290.69 o 
   6   6  15    66131.45    80310.09   5755.11 o 
   7   6  15    41555.21    46167.39   9657.06 o 
   8   6  15     9186.83     3812.01   5214.70 o 
   9   6  15    25007.50    29540.62   6476.85 o 
  10   6  15   163478.97   140298.72  11094.09 o 
  11   6  15   148590.45   137459.00  11899.85 o 
  12   6  15   248835.38   237484.11  14094.59 o 
  13   6  15     9696.01    -3642.52   6815.58 o 
  14   6  15    28526.75    34174.90   8210.38 o 
  15   6  15    35288.27    20313.44   8703.93 o 
 -14   7  15    18669.12    10008.20   9942.08 o 
 -13   7  15    39896.23    26954.05   7927.98 o 
 -12   7  15    22185.82    24400.73   7445.48 o 
 -11   7  15   106090.46   117545.50  11270.08 o 
 -10   7  15    39710.04    45013.02   8150.52 o 
  -9   7  15     9319.90    12733.97   6046.02 o 
  -8   7  15    32069.81    37276.28   6423.83 o 
  -7   7  15    33062.01    32504.78   5607.20 o 
  -6   7  15   127069.96   126251.42   9789.46 o 
  -5   7  15    37226.90    32665.48   4285.07 o 
  -4   7  15     6768.28     6447.81   4859.97 o 
  -3   7  15    75139.45    78440.51   7136.83 o 
  -2   7  15     3913.95    -4576.19   4466.07 o 
  -1   7  15    17595.29    19552.33   4731.02 o 
   0   7  15     6586.37      712.79   4167.23 o 
   1   7  15    17221.56    11898.72   4442.67 o 
   2   7  15     3947.53     2348.83   5008.37 o 
   3   7  15    74050.91    79227.07   6812.20 o 
   4   7  15     8205.11     6947.92   4179.00 o 
   5   7  15    30378.63    32585.13   4170.19 o 
   6   7  15   135901.39   140628.98   9143.63 o 
   7   7  15    29050.95    32303.41   5948.46 o 
   8   7  15    36328.75    38088.42   6699.26 o 
   9   7  15     8775.09     5302.44   6186.35 o 
  10   7  15    37131.52    30209.76   7114.43 o 
  11   7  15   107918.69   105899.24  10744.67 o 
  12   7  15    23275.16    25801.31   7579.49 o 
  13   7  15    38749.50    45594.46   9380.30 o 
  14   7  15    18582.12      748.95  11015.06 o 
 -14   8  15   144167.94   131566.19  21112.29 o 
 -13   8  15    39082.14    36067.17  12153.99 o 
 -12   8  15    33910.18    35122.45   8544.60 o 
 -11   8  15    52928.82    56398.25   9002.02 o 
 -10   8  15    46291.07    40867.77   7890.51 o 
  -9   8  15    28574.54    31253.68   7653.51 o 
  -8   8  15    64020.33    72248.80   9728.80 o 
  -7   8  15    49042.20    43292.80   6287.64 o 
  -6   8  15    75789.44    72444.42   7028.81 o 
  -5   8  15   115507.46   110942.84   7840.04 o 
  -4   8  15    50834.20    39726.57   6468.23 o 
  -3   8  15    72397.48    74554.57   7417.47 o 
  -2   8  15    48360.29    42801.32   6471.36 o 
  -1   8  15    90159.80    81550.80   7383.11 o 
   0   8  15    19354.77    19568.46   5034.98 o 
   1   8  15    91463.08    96463.77   7376.94 o 
   2   8  15    48215.65    55431.05   6101.56 o 
   3   8  15    72307.74    78178.70   6909.20 o 
   4   8  15    50231.68    51738.04   4684.43 o 
   5   8  15   110412.30   103892.51   6742.22 o 
   6   8  15    76595.49    85902.69   7458.71 o 
   7   8  15    46498.76    41232.43   6694.81 o 
   8   8  15    61015.48    52087.59   7649.50 o 
   9   8  15    27852.65    30598.11   7285.76 o 
  10   8  15    47824.98    44192.69   7375.33 o 
  11   8  15    51190.12    41621.90   7546.84 o 
  12   8  15    30908.59    24530.98   7326.37 o 
  13   8  15    40095.04    34818.20   8138.27 o 
  14   8  15   136539.19   126927.22  15043.71 o 
 -13   9  15    36901.13    52813.89  14036.05 o 
 -12   9  15     2292.94    15252.72  11793.67 o 
 -11   9  15     5407.84     1992.53  10547.78 o 
 -10   9  15      628.02     2642.61   6400.40 o 
  -9   9  15    12808.46     5108.58   6473.02 o 
  -8   9  15    17768.98    18885.87   5712.74 o 
  -7   9  15    11837.57    19719.77   8205.21 o 
  -6   9  15   206237.97   215338.80  15529.04 o 
  -5   9  15    14929.65    17332.36   7139.84 o 
  -4   9  15    22099.06    15605.88   5821.58 o 
  -3   9  15   266254.50   268826.63  14221.04 o 
  -2   9  15    20391.30    21449.46   5655.16 o 
  -1   9  15   239464.45   225747.84  19616.14 o 
   0   9  15     7917.48     4524.47   4742.79 o 
   1   9  15   243167.73   228506.36  12634.51 o 
   2   9  15    21026.35    15494.63   4898.10 o 
   3   9  15   262701.63   240563.14  13433.13 o 
   4   9  15    22504.78    18049.76   3834.70 o 
   5   9  15    14200.23    16950.62   6855.93 o 
   6   9  15   197160.59   207689.94  12590.40 o 
   7   9  15    10668.61    11988.88   5978.77 o 
   8   9  15    16036.81    21806.45   6661.95 o 
   9   9  15    12994.41    16717.90   6855.84 o 
  10   9  15     1116.53    -3029.30   6308.80 o 
  11   9  15     6565.94     9852.90   7299.90 o 
  12   9  15     3018.57     4470.73   6860.85 o 
  13   9  15    40953.36    43328.36   8404.03 o 
 -13  10  15     3089.45    -6958.69  11639.70 o 
 -12  10  15   113092.88   112771.81  17569.29 o 
 -11  10  15    67400.77    50690.43  23227.16 o 
 -10  10  15    74604.55    72981.49  29110.66 o 
  -9  10  15    62950.27    53312.80  12925.77 o 
  -8  10  15    41490.79    34690.51   9944.86 o 
  -7  10  15    30626.94    36771.35   9166.13 o 
  -6  10  15    87391.06   105449.00  11426.54 o 
  -5  10  15    80526.93    81873.89  10073.54 o 
  -4  10  15    13009.85     5230.19   5606.25 o 
  -3  10  15    50588.50    40177.44   7000.26 o 
  -2  10  15   405559.84   392525.00  19975.69 o 
  -1  10  15   205182.05   190209.72  11981.81 o 
   0  10  15   454541.03   410922.34  20119.50 o 
   1  10  15   202870.80   201170.19  11814.81 o 
   2  10  15   430229.94   412448.50  19764.40 o 
   3  10  15    46256.42    51396.76   6271.86 o 
   4  10  15    14576.05    15087.29   6896.55 o 
   5  10  15    82495.29    74931.68   9283.80 o 
   6  10  15    87451.26   102246.97  12636.65 o 
   7  10  15    33432.09    23255.52   6686.31 o 
   8  10  15    42962.32    45430.61   7802.98 o 
   9  10  15    61440.24    53385.56   8601.90 o 
  10  10  15    73061.38    99239.74  14581.90 o 
  11  10  15    65281.34    65348.21   8580.81 o 
  12  10  15   121155.04   124995.62  10940.30 o 
  13  10  15     3660.34     1815.66   7071.03 o 
 -12  11  15    75156.08    54373.22  14857.82 o 
 -11  11  15    46336.98    32422.99  13446.01 o 
 -10  11  15     1888.32    11049.25  11533.31 o 
  -9  11  15   141900.27   153506.89  17948.67 o 
  -8  11  15    59229.21    44069.38  10780.13 o 
  -7  11  15    17427.56     7311.95   8387.12 o 
  -6  11  15    73353.03    65284.75  10500.92 o 
  -5  11  15    37883.79    28712.48   8577.37 o 
  -4  11  15     5655.88     4569.70   7011.82 o 
  -3  11  15    42113.03    50383.23   7401.23 o 
  -2  11  15    86574.74   102112.44   8993.38 o 
  -1  11  15   113545.89   104948.66   9193.39 o 
   0  11  15     5467.59     6907.03   5454.61 o 
   1  11  15   118497.48   116934.16   9192.16 o 
   2  11  15    87417.01    96675.77   8432.66 o 
   3  11  15    39370.78    45731.00   8424.18 o 
   4  11  15     8017.18     9215.15   7291.27 o 
   5  11  15    38019.79    41352.31   8369.05 o 
   6  11  15    74062.36    57307.26   9463.20 o 
   7  11  15    16879.15    20052.72   7966.76 o 
   8  11  15    50558.30    37881.17   9510.80 o 
   9  11  15   147830.83   153702.97  13756.18 o 
  10  11  15     2289.45      514.78   8303.82 o 
  11  11  15    41023.44    44354.40   9487.01 o 
  12  11  15    72449.65    67332.06  13662.49 o 
 -11  12  15     7210.84    29410.23  13973.10 o 
 -10  12  15     2232.77     5402.69  11259.48 o 
  -9  12  15    18539.02    15593.25   9879.84 o 
  -8  12  15    21576.56    20992.53   9883.85 o 
  -7  12  15    19154.15     -886.25   8561.78 o 
  -6  12  15      777.82    -7657.11   7687.53 o 
  -5  12  15     5625.24     6498.24   8647.57 o 
  -4  12  15   142168.38   130278.05  12304.26 o 
  -3  12  15     1522.51     -334.17   5878.67 o 
  -2  12  15    10473.26    12856.85   6474.89 o 
  -1  12  15    39383.55    47727.98   7316.40 o 
   0  12  15     1747.28   -10702.01   5351.01 o 
   1  12  15    41484.43    47736.41   7095.54 o 
   2  12  15    12180.34    20538.81   6016.72 o 
   3  12  15     1410.88    -1140.91   6802.59 o 
   4  12  15   131334.66   138105.38  13289.24 o 
   5  12  15     6312.15     4910.94   7488.79 o 
   6  12  15     1364.91     6380.58   7817.73 o 
   7  12  15    20914.83    15331.25   8261.52 o 
   8  12  15    20170.67    12601.39   8265.60 o 
   9  12  15    20518.92     8481.54   8838.36 o 
  10  12  15     1544.99   -11015.21  10554.18 o 
  11  12  15     8010.51     9040.29   8336.89 o 
 -10  13  15    53000.43    42024.69  13822.68 o 
  -9  13  15    35925.16    38939.55  11133.00 o 
  -8  13  15     9741.42     6974.88   9399.28 o 
  -7  13  15    32917.31    48889.80  11006.74 o 
  -6  13  15    69274.34    61433.87  10986.80 o 
  -5  13  15    87775.37    80891.63  11486.89 o 
  -4  13  15    29618.62    44533.96   9444.89 o 
  -3  13  15    55060.12    62490.58  10113.66 o 
  -2  13  15    19507.67    26582.07   6820.26 o 
  -1  13  15    40273.78    37950.61   7766.35 o 
   0  13  15    12268.81     3531.90   5860.55 o 
   1  13  15    41937.16    39062.45   7084.55 o 
   2  13  15    19803.67    10453.63   7830.15 o 
   3  13  15    54514.93    53032.29   9430.62 o 
   4  13  15    29546.25    26279.23  12155.42 o 
   5  13  15    86547.77    80672.69  10681.17 o 
   6  13  15    72083.92    68442.76  10153.39 o 
   7  13  15    32611.85    30539.54   9107.43 o 
   8  13  15    11264.04    19989.18   8791.00 o 
   9  13  15    36405.25    34148.50   9887.40 o 
  10  13  15    51611.67    50158.03  16423.84 o 
  -9  14  15    13260.99     4696.05   9803.36 o 
  -8  14  15    14035.21    15666.48  10043.14 o 
  -7  14  15    67973.70    57578.04  11512.03 o 
  -6  14  15   320492.38   310199.88  20948.88 o 
  -5  14  15    44863.75    32383.46   9664.85 o 
  -4  14  15    29525.95    31459.07   9172.87 o 
  -3  14  15    28873.47    31220.26   8660.00 o 
  -2  14  15    55878.04    73212.51   9783.01 o 
  -1  14  15    21978.37    33302.02   7328.94 o 
   0  14  15    45073.84    48246.34   7823.28 o 
   1  14  15    20122.47    20583.71   9740.50 o 
   2  14  15    55708.60    37971.20   9514.56 o 
   3  14  15    29123.05    21812.54   8857.35 o 
   4  14  15    32724.50    18917.71   9848.80 o 
   5  14  15    42409.17    53942.95  11760.68 o 
   6  14  15   319610.19   298623.09  19990.48 o 
   7  14  15    66223.82    53243.87  10268.75 o 
   8  14  15    15125.15    -5864.41  12410.31 o 
   9  14  15    12729.00     5867.02   9240.19 o 
  -7  15  15   139186.30   143411.75  15358.57 o 
  -6  15  15    61622.77    74058.41  11947.17 o 
  -5  15  15    47381.45    50516.27  10356.25 o 
  -4  15  15     9314.77    -1141.56   8077.54 o 
  -3  15  15    31577.91    32018.04   8776.98 o 
  -2  15  15    27564.47    35618.91   8777.78 o 
  -1  15  15   121467.02   117881.61  10463.60 o 
   0  15  15   101570.05    93384.13  11286.95 o 
   1  15  15   121231.06   113125.81  12106.62 o 
   2  15  15    25275.64    32572.37   9358.48 o 
   3  15  15    27687.20    19420.85   9042.86 o 
   4  15  15    10969.37     5119.03  10834.08 o 
   5  15  15    48337.61    48097.40  10221.90 o 
   6  15  15    62574.91    76500.49  11206.44 o 
   7  15  15   134895.08   140907.30  18924.46 o 
  -5  16  15     3543.50    18798.87   9395.91 o 
  -4  16  15     5118.42    -3577.44   8054.64 o 
  -3  16  15     8647.30     3809.03   7887.16 o 
  -2  16  15    19313.76    17837.27   8204.95 o 
  -1  16  15    65006.62    56978.42  12887.21 o 
   0  16  15   184291.88   168831.47  14434.96 o 
   1  16  15    61644.81    60987.50  10501.16 o 
   2  16  15    20012.00    14345.92   8804.58 o 
   3  16  15    10385.40    18652.73   8804.18 o 
   4  16  15     5154.66     -251.44  10738.54 o 
   5  16  15     2919.08      794.97   8368.79 o 
  -1  17  15    17778.92     6626.17   9343.34 o 
   0  17  15   103097.66   125420.49  14900.98 o 
   1  17  15    18904.24     1780.92   8514.46 o 
   0   0  16   179392.25   178615.83  12465.88 o 
   1   0  16    52061.56    57799.63   4686.56 o 
   2   0  16  1126080.75  1103857.63  41744.05 o 
   3   0  16      110.58    -5757.14   2888.33 o 
   4   0  16    46811.86    45861.28   4459.28 o 
   5   0  16     2579.96     1056.31   4298.84 o 
   6   0  16    92388.77    99203.83   6627.73 o 
   7   0  16       57.84   -10312.72   5756.08 o 
   8   0  16    21370.80    28227.20   4930.97 o 
   9   0  16   493488.88   491750.06  21101.79 o 
  10   0  16    90624.88    92004.09   7679.81 o 
  11   0  16   242119.42   240176.69  12898.16 o 
  12   0  16    53879.12    69455.09   8241.54 o 
  13   0  16    11781.65    17978.59   9319.50 o 
  14   0  16      515.13    10465.75   7756.51 o 
  15   0  16    21391.54     6857.97   7966.87 o 
  16   0  16    74375.38    86281.99  11737.12 o 
 -16   1  16      558.44     9207.89   8219.37 o 
 -15   1  16    20519.79    29039.26   8615.38 o 
 -14   1  16    55127.75    32614.83   8856.04 o 
 -13   1  16    39989.38    40973.86   7511.75 o 
 -12   1  16   234572.36   211389.91  13433.10 o 
 -11   1  16    33825.00    27254.74   6554.08 o 
 -10   1  16   111784.53   103232.16   8330.79 o 
  -9   1  16    55936.95    58669.24   6535.38 o 
  -8   1  16    43353.30    38422.81   5517.90 o 
  -7   1  16    50768.36    56773.84   5549.51 o 
  -6   1  16    10279.33     2956.50   4371.14 o 
  -5   1  16    29329.18    21255.59   3933.90 o 
  -4   1  16   103598.38   108610.58   6442.13 o 
  -3   1  16   132347.19   139775.27   7732.58 o 
  -2   1  16   159696.77   150960.45   8145.11 o 
  -1   1  16   167973.11   170240.44   9202.83 o 
   0   1  16    69957.84    78298.93   5369.92 o 
   1   1  16   183408.75   185942.81   8802.25 o 
   2   1  16   170234.69   179439.80   8357.27 o 
   3   1  16   138192.22   144603.67   7571.59 o 
   4   1  16    99985.55    95014.23   6196.17 o 
   5   1  16    28210.58    31331.79   4017.43 o 
   6   1  16    12487.13    13928.09   3716.88 o 
   7   1  16    46910.13    46506.91   5076.35 o 
   8   1  16    41496.75    48648.32   5309.68 o 
   9   1  16    63601.69    70426.59   6279.70 o 
  10   1  16   104404.07   117596.04   9475.25 o 
  11   1  16    38455.83    38695.80   6513.61 o 
  12   1  16   237345.67   230600.63  15495.85 o 
  13   1  16    42069.38    26519.64   9208.90 o 
  14   1  16    52473.73    49984.30   9425.14 o 
  15   1  16    20530.06      496.20  11969.63 o 
  16   1  16      515.32    -6567.51   7776.87 o 
 -16   2  16    14361.14      812.69   7622.75 o 
 -15   2  16    19879.88    15929.56  10119.07 o 
 -14   2  16    27966.61    12036.82   8701.63 o 
 -13   2  16    29400.40    15537.72   6578.35 o 
 -12   2  16    50890.34    50717.31   8660.19 o 
 -11   2  16    85271.09    74108.28   8152.48 o 
 -10   2  16    13080.60     9098.88   5631.39 o 
  -9   2  16   110565.53   100653.67   8068.20 o 
  -8   2  16    28766.41    32499.01   5520.41 o 
  -7   2  16    20773.20    19128.10   4666.47 o
[truncated: 216,852 more chars]
